# Supplementary material for: Comprehensive analysis reveals the prognostic and immunogenic characteristics of DNA methylation regulators in lung adenocarcinoma
Source: Respir Res. 2024 Feb 5;25:74. doi: 10.1186/s12931-024-02695-4 (PMC10845581; doi:10.1186/s12931-024-02695-4)
Supplement: Supplementary file 1 — Supplementary Table 1. The detailed clinical information of the TCGA-LUAD, GSE19188, GSE30219, GSE31210, GSE3141, GSE37745, GSE50081, and GSE72094 cohorts. [file 12931_2024_2695_MOESM1_ESM.xlsx]

## Sheet: LUAD-TCGA
The clincial information of TCGA
Sample	bcr_patient_barcode	vital_status	days_to_death	days_to_last_followup	age_at_initial_pathologic_diagnosis	gender	pathologic_M	pathologic_N	pathologic_T	pathologic_stage	histological_type	tobacco_smoking_history	tobacco_smoking_history_indicator	time
TCGA-78-7160-01	TCGA-78-7160	1	697	678	61	MALE	M1	N2	T4	Stage IV	Lung Adenocarcinoma Mixed Subtype	4	Current reformed smoker for < or = 15 years	1.90959
TCGA-49-6743-01	TCGA-49-6743	0	NA	1621	81	FEMALE	MX	N2	T1	Stage IIIA	Lung Clear Cell Adenocarcinoma	4		4.4411
TCGA-05-4425-01	TCGA-05-4425	0	NA	669	70	FEMALE	M1	N0	T2	Stage IV	Lung Adenocarcinoma Mixed Subtype	3	Current reformed smoker for > 15 years	1.83288
TCGA-78-7143-01	TCGA-78-7143	1	4961	NA	62	FEMALE	M0	N0	T2	Stage IB	Lung Bronchioloalveolar Carcinoma Nonmucinous	1	Lifelong Non-smoker	13.5918
TCGA-55-8087-01	TCGA-55-8087	0	NA	462	59	FEMALE	MX	N0	T2a	Stage IB	Lung Adenocarcinoma- Not Otherwise Specified (NOS)	1		1.26575
TCGA-55-6986-01	TCGA-55-6986	0	NA	3261	74	FEMALE	M0	N0	T2	Stage IB	Lung Bronchioloalveolar Carcinoma Nonmucinous	1	Lifelong Non-smoker	8.93425
TCGA-35-4123-01	TCGA-35-4123	0	NA	182	38	MALE	M0	N0	T1	Stage IA	Lung Adenocarcinoma- Not Otherwise Specified (NOS)	4		0.49863
TCGA-55-7576-01	TCGA-55-7576	0	NA	670	54	MALE	M0	N0	T2a	Stage IB	Lung Adenocarcinoma- Not Otherwise Specified (NOS)	2	Current smoker	1.83562
TCGA-64-5781-01	TCGA-64-5781	0	NA	1559	55	FEMALE	M0	N0	T2	Stage IB	Lung Adenocarcinoma Mixed Subtype	4	Current reformed smoker for < or = 15 years	4.27123
TCGA-L9-A50W-01	TCGA-L9-A50W	1	442	266	75	MALE	MX	N1	T1b	Stage IIA	Lung Adenocarcinoma Mixed Subtype	3		1.21096
TCGA-97-A4M5-01	TCGA-97-A4M5	0	NA	634	83	MALE	M0	N0	T1b	Stage IA	Lung Adenocarcinoma Mixed Subtype	3		1.73699
TCGA-35-4122-01	TCGA-35-4122	0	NA	225	69	MALE	M0	N0	T1	Stage IA	Lung Adenocarcinoma- Not Otherwise Specified (NOS)	4		0.616438
TCGA-55-A48Z-01	TCGA-55-A48Z	0	NA	651	60	FEMALE	MX	N3	T1a	Stage IIIB	Lung Adenocarcinoma Mixed Subtype	4		1.78356
TCGA-86-6851-01	TCGA-86-6851	0	NA	179	73	FEMALE	M0	N1	T1b	Stage IIA	Lung Adenocarcinoma Mixed Subtype	2	Current smoker	0.490411
TCGA-NJ-A4YF-01	TCGA-NJ-A4YF	0	NA	2161	50	FEMALE	M0	N0	T1	Stage IA	Lung Adenocarcinoma Mixed Subtype	3		5.92055
TCGA-05-4389-01	TCGA-05-4389	0	NA	1369	70	MALE	M0	N0	T1	Stage IA	Lung Adenocarcinoma Mixed Subtype	3	Current reformed smoker for > 15 years	3.75068
TCGA-NJ-A4YQ-01	TCGA-NJ-A4YQ	0	NA	1432	69	FEMALE	M0	N0	T1b	Stage IA	Lung Adenocarcinoma- Not Otherwise Specified (NOS)	4		3.92329
TCGA-55-6981-01	TCGA-55-6981	1	1379	NA	53	FEMALE	M0	N2	T1	Stage IIIA	Lung Adenocarcinoma- Not Otherwise Specified (NOS)	3	Current reformed smoker for > 15 years	3.77808
TCGA-97-7546-01	TCGA-97-7546	0	NA	1285	76	FEMALE	MX	N0	T1	Stage IA	Lung Acinar Adenocarcinoma	3	Current reformed smoker for > 15 years	3.52055
TCGA-MN-A4N1-01	TCGA-MN-A4N1	0	NA	827	60	MALE	M0	N1	T2a	Stage IIA	Lung Adenocarcinoma- Not Otherwise Specified (NOS)	2		2.26575
TCGA-62-A471-01	TCGA-62-A471	0	NA	1246	64	MALE	M0	N1	T2b	Stage IIB	Lung Adenocarcinoma- Not Otherwise Specified (NOS)	4		3.4137
TCGA-55-7570-01	TCGA-55-7570	0	NA	824	60	MALE	MX	N0	T1a	Stage IA	Lung Adenocarcinoma- Not Otherwise Specified (NOS)	2		2.25753
TCGA-44-3917-01	TCGA-44-3917	0	NA	1183	33	FEMALE	M0	N0	T2	Stage IB	Lung Adenocarcinoma- Not Otherwise Specified (NOS)	2		3.2411
TCGA-55-A4DF-01	TCGA-55-A4DF	1	614	47	88	MALE	MX	N0	T1b	Stage IA	Lung Adenocarcinoma- Not Otherwise Specified (NOS)	3		1.68219
TCGA-78-8648-01	TCGA-78-8648	1	1209	NA	58	FEMALE	M0	N0	T3	Stage IIB	Lung Adenocarcinoma- Not Otherwise Specified (NOS)	2		3.31233
TCGA-67-3770-01	TCGA-67-3770	0	NA	610	70	FEMALE	M0	N0	T1	Stage IA	Lung Adenocarcinoma- Not Otherwise Specified (NOS)	3		1.67123
TCGA-50-5936-01	TCGA-50-5936	1	257	NA	58	MALE	M0	N2	T2	Stage IIIA	Mucinous (Colloid) Carcinoma	NA		0.70411
TCGA-67-6216-01	TCGA-67-6216	0	NA	141	57	FEMALE	M0	N0	T1a	Stage IA	Lung Adenocarcinoma- Not Otherwise Specified (NOS)	1	Lifelong Non-smoker	0.386301
TCGA-69-7974-01	TCGA-69-7974	0	NA	184	54	FEMALE	MX	N2	T2a	Stage IIIA	Lung Adenocarcinoma Mixed Subtype	4		0.50411
TCGA-44-2662-01	TCGA-44-2662	0	NA	1280	65	MALE	M0	N0	T2	Stage IB	Lung Adenocarcinoma- Not Otherwise Specified (NOS)	3	Current reformed smoker for > 15 years	3.50685
TCGA-93-A4JQ-01	TCGA-93-A4JQ	0	NA	526	49	MALE	MX	N0	T1b	Stage IA	Lung Acinar Adenocarcinoma	3		1.4411
TCGA-55-8207-01	TCGA-55-8207	0	NA	977	73	MALE	MX	N0	T2a	Stage IB	Lung Acinar Adenocarcinoma	3		2.67671
TCGA-97-8176-01	TCGA-97-8176	1	468	252	63	MALE	M0	N1	T3	Stage IIIA	Lung Acinar Adenocarcinoma	4		1.28219
TCGA-86-8280-01	TCGA-86-8280	0	NA	701	54	FEMALE	M0	N0	T2b	Stage IIA	Lung Bronchioloalveolar Carcinoma Nonmucinous	1		1.92055
TCGA-MP-A4T8-01	TCGA-MP-A4T8	1	161	NA	68	MALE	M0	N2	T2	Stage IIIA	Lung Adenocarcinoma- Not Otherwise Specified (NOS)	3		0.441096
TCGA-55-A492-01	TCGA-55-A492	0	NA	596	70	FEMALE	MX	N0	T1a	Stage IA	Lung Adenocarcinoma- Not Otherwise Specified (NOS)	3		1.63288
TCGA-J2-8192-01	TCGA-J2-8192	0	NA	739	65	FEMALE	MX	N1	T2a	Stage IIA	Lung Adenocarcinoma- Not Otherwise Specified (NOS)	1		2.02466
TCGA-50-8460-01	TCGA-50-8460	0	NA	829	74	MALE	M0	N0	T1a	Stage IA	Lung Papillary Adenocarcinoma	NA		2.27123
TCGA-55-8097-01	TCGA-55-8097	0	NA	476	60	FEMALE	MX	N0	T1a	Stage IA	Lung Adenocarcinoma- Not Otherwise Specified (NOS)	4		1.30411
TCGA-44-6147-01	TCGA-44-6147	0	NA	845	67	FEMALE	M0	NX	T1b	Stage IA	Lung Adenocarcinoma- Not Otherwise Specified (NOS)	3	Current reformed smoker for > 15 years	2.31507
TCGA-55-A490-01	TCGA-55-A490	1	99	48	78	MALE	MX	N0	T2b	Stage IIA	Lung Adenocarcinoma- Not Otherwise Specified (NOS)	3		0.271233
TCGA-86-7711-01	TCGA-86-7711	1	1046	27	70	MALE	M0	N1	T2a	Stage IIA	Lung Adenocarcinoma- Not Otherwise Specified (NOS)	2		2.86575
TCGA-MP-A4TK-01	TCGA-MP-A4TK	1	582	NA	56	FEMALE	MX	N1	T2	Stage IIB	Lung Adenocarcinoma- Not Otherwise Specified (NOS)	4		1.59452
TCGA-50-5066-01	TCGA-50-5066	0	NA	1442	72	MALE	M0	N0	T2	Stage IB	Lung Adenocarcinoma Mixed Subtype	1		3.95068
TCGA-44-2666-01	TCGA-44-2666	1	97	97	43	MALE	M0	N0	T2	Stage IB	Lung Adenocarcinoma- Not Otherwise Specified (NOS)	2	Current smoker	0.265753
TCGA-50-5942-01	TCGA-50-5942	0	NA	1847	67	FEMALE	M0	N0	T1	Stage IA	Lung Adenocarcinoma- Not Otherwise Specified (NOS)	4	Current reformed smoker for < or = 15 years	5.06027
TCGA-69-8453-01	TCGA-69-8453	0	NA	813	77	MALE	MX	N0	T3	Stage IIB	Mucinous (Colloid) Carcinoma	3		2.2274
TCGA-44-8119-01	TCGA-44-8119	0	NA	285	73	MALE	M0	N0	T3	Stage IIB	Lung Adenocarcinoma- Not Otherwise Specified (NOS)	2		0.780822
TCGA-MP-A4TE-01	TCGA-MP-A4TE	1	896	NA	56	MALE	MX	N0	T2b	Stage IIA	Lung Adenocarcinoma- Not Otherwise Specified (NOS)	4		2.45479
TCGA-55-6543-01	TCGA-55-6543	0	NA	435	60	FEMALE	MX	N0	T1b	Stage IA	Lung Bronchioloalveolar Carcinoma Mucinous	4	Current reformed smoker for < or = 15 years	1.19178
TCGA-49-AAR3-01	TCGA-49-AAR3	0	NA	1893	69	MALE	MX	N1	T2	Stage IIB	Lung Adenocarcinoma- Not Otherwise Specified (NOS)	NA		5.1863
TCGA-38-4632-01	TCGA-38-4632	1	1357	NA	42	MALE	M1	N1	T2	Stage IV	Lung Adenocarcinoma- Not Otherwise Specified (NOS)	4	Current reformed smoker for < or = 15 years	3.71781
TCGA-62-A46S-01	TCGA-62-A46S	1	1653	NA	73	MALE	M0	N0	T2	Stage IB	Lung Papillary Adenocarcinoma	4		4.52877
TCGA-99-8033-01	TCGA-99-8033	1	656	170	74	FEMALE	M1	NX	TX	Stage IV	Lung Adenocarcinoma- Not Otherwise Specified (NOS)	1		1.79726
TCGA-55-6980-01	TCGA-55-6980	0	NA	2109	56	MALE	M0	N0	T1	Stage IA	Lung Bronchioloalveolar Carcinoma Nonmucinous	1	Lifelong Non-smoker	5.77808
TCGA-91-8497-01	TCGA-91-8497	1	434	174	75	FEMALE	MX	N0	T1a	Stage IA	Lung Adenocarcinoma- Not Otherwise Specified (NOS)	1		1.18904
TCGA-64-1680-01	TCGA-64-1680	0	NA	1126	63	MALE	M1	N2	T2a	Stage IV	Lung Adenocarcinoma Mixed Subtype	3	Current reformed smoker for > 15 years	3.08493
TCGA-86-7953-01	TCGA-86-7953	0	NA	997	69	FEMALE	M0	N0	T1b	Stage IA	Lung Adenocarcinoma- Not Otherwise Specified (NOS)	1		2.73151
TCGA-55-8616-01	TCGA-55-8616	0	NA	48	58	FEMALE	M0	N0	T2a	Stage IB	Lung Adenocarcinoma- Not Otherwise Specified (NOS)	4		0.131507
TCGA-86-8055-01	TCGA-86-8055	1	124	10	79	MALE	M0	N1	T2a	Stage IIA	Lung Adenocarcinoma- Not Otherwise Specified (NOS)	2		0.339726
TCGA-73-4668-01	TCGA-73-4668	0	NA	467	66	FEMALE	M0	N1	T2	Stage IIB	Lung Micropapillary Adenocarcinoma	4		1.27945
TCGA-95-7567-01	TCGA-95-7567	0	NA	568	61	MALE	M0	N1	T2b	Stage IIB	Lung Adenocarcinoma Mixed Subtype	4	Current reformed smoker for > 15 years	1.55616
TCGA-99-AA5R-01	TCGA-99-AA5R	0	NA	658	70	FEMALE	M0	N0	T1a	Stage IA	Lung Adenocarcinoma- Not Otherwise Specified (NOS)	2		1.80274
TCGA-97-8174-01	TCGA-97-8174	1	164	NA	67	MALE	M0	N0	T2b	Stage IIA	Lung Papillary Adenocarcinoma	3		0.449315
TCGA-55-8089-01	TCGA-55-8089	1	702	100	56	MALE	M0	N0	T1a	Stage IA	Lung Adenocarcinoma- Not Otherwise Specified (NOS)	2		1.92329
TCGA-69-A59K-01	TCGA-69-A59K	0	NA	522	60	FEMALE	M0	N0	T3	Stage IIB	Lung Adenocarcinoma Mixed Subtype	4		1.43014
TCGA-55-6978-01	TCGA-55-6978	1	176	NA	81	MALE	MX	N0	T2b	Stage IIA	Lung Adenocarcinoma- Not Otherwise Specified (NOS)	1	Lifelong Non-smoker	0.482192
TCGA-78-7153-01	TCGA-78-7153	0	NA	3635	65	FEMALE	M0	N0	T2	Stage IB	Lung Adenocarcinoma Mixed Subtype	4	Current reformed smoker for < or = 15 years	9.9589
TCGA-05-5715-01	TCGA-05-5715	0	NA	62	69	FEMALE	M0	N0	T2a	Stage IB	Lung Adenocarcinoma Mixed Subtype	1	Lifelong Non-smoker	0.169863
TCGA-69-8254-01	TCGA-69-8254	0	NA	409	85	MALE			T2b		Lung Adenocarcinoma Mixed Subtype	3		1.12055
TCGA-J2-A4AE-01	TCGA-J2-A4AE	0	NA	1079	77	FEMALE	MX	N0	T1a	Stage IA	Lung Adenocarcinoma- Not Otherwise Specified (NOS)	1		2.95616
TCGA-78-7150-01	TCGA-78-7150	1	666	NA	59	MALE	M0	N1	T2	Stage IIB	Lung Adenocarcinoma- Not Otherwise Specified (NOS)	4	Current reformed smoker for < or = 15 years	1.82466
TCGA-93-A4JN-01	TCGA-93-A4JN	0	NA	718	71	MALE	M1a	N0	T2a	Stage IV	Lung Acinar Adenocarcinoma	3		1.96712
TCGA-J2-8194-01	TCGA-J2-8194	0	NA	724	69	FEMALE	MX	N0	T3	Stage IIB	Lung Adenocarcinoma Mixed Subtype	3		1.98356
TCGA-55-6712-01	TCGA-55-6712	1	171	24	71	MALE	MX	N1	T2a	Stage IIA	Lung Adenocarcinoma- Not Otherwise Specified (NOS)	4	Current reformed smoker for < or = 15 years	0.468493
TCGA-44-2668-01	TCGA-44-2668	1	761	246	51	MALE	M0	N0	T2	Stage IB	Lung Adenocarcinoma- Not Otherwise Specified (NOS)	4		2.08493
TCGA-55-7815-01	TCGA-55-7815	0	NA	773	76	MALE	MX	N0	T2a	Stage IB	Lung Adenocarcinoma- Not Otherwise Specified (NOS)	1		2.11781
TCGA-50-5049-01	TCGA-50-5049	0	NA	3094	70	MALE	M0	N0	T2	Stage IA	Lung Adenocarcinoma- Not Otherwise Specified (NOS)	NA		8.47671
TCGA-49-4510-01	TCGA-49-4510	1	896	NA	51	FEMALE	M0	N1	T2	Stage IIB	Lung Adenocarcinoma- Not Otherwise Specified (NOS)	2	Current smoker	2.45479
TCGA-73-4666-01	TCGA-73-4666	0	NA	800	52	FEMALE	M1	N0	T1	Stage IV	Lung Adenocarcinoma- Not Otherwise Specified (NOS)	4		2.19178
TCGA-MP-A5C7-01	TCGA-MP-A5C7	0	NA	2248	76	FEMALE	M0	N0	T2	Stage IB	Lung Adenocarcinoma- Not Otherwise Specified (NOS)	3		6.1589
TCGA-55-7994-01	TCGA-55-7994	0	NA	603	81	MALE	MX	N0	T3	Stage IIB	Lung Adenocarcinoma- Not Otherwise Specified (NOS)	2		1.65205
TCGA-95-7039-01	TCGA-95-7039	0	NA	1272	54	FEMALE	MX	N0	T3	Stage IIB	Lung Adenocarcinoma- Not Otherwise Specified (NOS)	2	Current smoker	3.48493
TCGA-78-7156-01	TCGA-78-7156	1	976	NA	62	MALE	M1	N1	T4	Stage IV	Lung Adenocarcinoma Mixed Subtype	3	Current reformed smoker for > 15 years	2.67397
TCGA-55-8299-01	TCGA-55-8299	1	469	216	61	FEMALE	MX	N0	T1b	Stage IA	Lung Adenocarcinoma- Not Otherwise Specified (NOS)	4		1.28493
TCGA-44-7661-01	TCGA-44-7661	1	557	153	69	FEMALE	M0	N0	T2a	Stage IB	Lung Adenocarcinoma- Not Otherwise Specified (NOS)	3		1.52603
TCGA-44-4112-01	TCGA-44-4112	1	808	141	60	FEMALE	M0	N0	T2a	Stage IB	Lung Adenocarcinoma- Not Otherwise Specified (NOS)	3	Current reformed smoker for > 15 years	2.2137
TCGA-69-7765-01	TCGA-69-7765	0	NA	165	56	MALE	MX	N0	T4	[Discrepancy]	Lung Adenocarcinoma Mixed Subtype	4	Current reformed smoker for < or = 15 years	0.452055
TCGA-55-7281-01	TCGA-55-7281	0	NA	872	70	FEMALE	M0	N0	T1b	Stage IA	Lung Adenocarcinoma- Not Otherwise Specified (NOS)	4	Current reformed smoker for < or = 15 years	2.38904
TCGA-50-6597-01	TCGA-50-6597	1	1268	1015	79	FEMALE	M0	N0	T2	Stage IB	Lung Adenocarcinoma- Not Otherwise Specified (NOS)	1	Lifelong Non-smoker	3.47397
TCGA-73-4677-01	TCGA-73-4677	1	38	NA	74	MALE	M0	N0	T2a	[Discrepancy]	Lung Adenocarcinoma- Not Otherwise Specified (NOS)	3		0.10411
TCGA-05-4434-01	TCGA-05-4434	1	457	NA	67	FEMALE	M1	N1	T4	Stage IV	Lung Adenocarcinoma Mixed Subtype	2		1.25205
TCGA-MP-A4SW-01	TCGA-MP-A4SW	1	1778	NA	53	MALE	M0	N1	T2	Stage IIB	Lung Adenocarcinoma- Not Otherwise Specified (NOS)	3		4.87123
TCGA-55-6972-01	TCGA-55-6972	1	1632	1475	72	MALE	M0	N0	T2	Stage IB	Lung Papillary Adenocarcinoma	2	Current smoker	4.47123
TCGA-78-7633-01	TCGA-78-7633	1	1528	994	67	MALE	M0	N0	T2	Stage IB	Lung Adenocarcinoma Mixed Subtype	4	Current reformed smoker for < or = 15 years	4.1863
TCGA-44-2659-01	TCGA-44-2659	0	NA	1367	65	FEMALE	M0	N1	T1	Stage IIB	Lung Adenocarcinoma- Not Otherwise Specified (NOS)	4	Current reformed smoker for < or = 15 years	3.74521
TCGA-55-6983-01	TCGA-55-6983	0	NA	2823	81	MALE	M0	N1	T2	Stage IIB	Mucinous (Colloid) Carcinoma	4	Current reformed smoker for < or = 15 years	7.73425
TCGA-97-A4M0-01	TCGA-97-A4M0	0	NA	652	60	FEMALE	M0	N0	T2a	Stage IB	Lung Adenocarcinoma Mixed Subtype	4		1.7863
TCGA-50-5068-01	TCGA-50-5068	1	1499	1499	59	FEMALE	MX	N1	T2	Stage IIB	Lung Adenocarcinoma- Not Otherwise Specified (NOS)	NA		4.10685
TCGA-86-A4P8-01	TCGA-86-A4P8	0	NA	805	59	FEMALE	MX	N2	T1b	Stage IIIA	Lung Adenocarcinoma- Not Otherwise Specified (NOS)	1		2.20548
TCGA-86-A4D0-01	TCGA-86-A4D0	1	116	30	48	MALE	M0	N0	T2b	Stage IIA	Lung Adenocarcinoma- Not Otherwise Specified (NOS)	2		0.317808
TCGA-55-8085-01	TCGA-55-8085	0	NA	904	64	MALE	M0	N0	T1b	Stage IA	Lung Papillary Adenocarcinoma	2		2.47671
TCGA-50-5935-01	TCGA-50-5935	1	653	653	86	FEMALE	M0	N0	T1	Stage IA	Lung Adenocarcinoma- Not Otherwise Specified (NOS)	NA		1.78904
TCGA-53-7813-01	TCGA-53-7813	0	NA	424	51	FEMALE	M0	N0	T4	Stage IIIB	Lung Bronchioloalveolar Carcinoma Nonmucinous	4		1.16164
TCGA-73-4662-01	TCGA-73-4662	0	NA	2515	65	FEMALE	M0	N0	T1	Stage IA	Lung Adenocarcinoma- Not Otherwise Specified (NOS)	3	Current reformed smoker for > 15 years	6.89041
TCGA-62-8399-01	TCGA-62-8399	0	NA	2696	62	MALE	M0	N2	T2	Stage IIIA	Lung Papillary Adenocarcinoma	4		7.3863
TCGA-44-7671-01	TCGA-44-7671	0	NA	889	64	MALE	M0	N0	T2a	Stage IB	Lung Adenocarcinoma Mixed Subtype	3	Current reformed smoker for > 15 years	2.43562
TCGA-97-7552-01	TCGA-97-7552	0	NA	1932	70	MALE	MX	N0	T2	Stage IB	Lung Bronchioloalveolar Carcinoma Mucinous	3	Current reformed smoker for > 15 years	5.29315
TCGA-44-6145-01	TCGA-44-6145	0	NA	595	62	FEMALE	M0	N0	T1	Stage IA	Lung Adenocarcinoma- Not Otherwise Specified (NOS)	4	Current reformed smoker for < or = 15 years	1.63014
TCGA-44-7670-01	TCGA-44-7670	0	NA	882	47	FEMALE	M0	N1	T1b	Stage IIA	Lung Adenocarcinoma- Not Otherwise Specified (NOS)	2	Current smoker	2.41644
TCGA-49-AARO-01	TCGA-49-AARO	0	NA	3759	39	FEMALE	MX	N0	T1a	Stage IA	Lung Papillary Adenocarcinoma	2		10.2986
TCGA-44-2657-01	TCGA-44-2657	0	NA	1351	74	FEMALE	M0	NX	T2	Stage IB	Lung Adenocarcinoma- Not Otherwise Specified (NOS)	4	Current reformed smoker for < or = 15 years	3.70137
TCGA-55-8204-01	TCGA-55-8204	0	NA	515	87	FEMALE	MX	N0	T2a	Stage IB	Lung Adenocarcinoma- Not Otherwise Specified (NOS)	3		1.41096
TCGA-64-1676-01	TCGA-64-1676	0	NA	1728	58	MALE	M0	N0	T1a	Stage IA	Lung Adenocarcinoma- Not Otherwise Specified (NOS)	2	Current smoker	4.73425
TCGA-91-8496-01	TCGA-91-8496	0	NA	505	63	FEMALE	MX	NX	T2a	Stage IB	Lung Bronchioloalveolar Carcinoma Nonmucinous	1		1.38356
TCGA-55-8096-01	TCGA-55-8096	1	719	47	67	FEMALE	MX	N0	T2a	Stage IB	Lung Adenocarcinoma- Not Otherwise Specified (NOS)	2		1.96986
TCGA-67-6215-01	TCGA-67-6215	0	NA	174	52	FEMALE	M0	N0	T2a	Stage IB	Lung Adenocarcinoma- Not Otherwise Specified (NOS)	1	Lifelong Non-smoker	0.476712
TCGA-53-A4EZ-01	TCGA-53-A4EZ	0	NA	1071	63	MALE	MX	N1	T2a	Stage IIA	Lung Acinar Adenocarcinoma	3		2.93425
TCGA-MP-A4SY-01	TCGA-MP-A4SY	1	1501	NA	61	MALE	M0	N1	T2	Stage IIB	Lung Adenocarcinoma- Not Otherwise Specified (NOS)	4		4.11233
TCGA-73-4676-01	TCGA-73-4676	1	281	122	45	MALE	M0	N1	T2a	Stage IIA	Lung Adenocarcinoma- Not Otherwise Specified (NOS)	4	Current reformed smoker for < or = 15 years	0.769863
TCGA-86-8075-01	TCGA-86-8075	1	694	43	66	FEMALE	M0	N0	T2	Stage IB	Lung Adenocarcinoma- Not Otherwise Specified (NOS)	1		1.90137
TCGA-78-8660-01	TCGA-78-8660	1	321	NA	69	MALE	M0	N1	T2	Stage IIB	Lung Adenocarcinoma- Not Otherwise Specified (NOS)	4		0.879452
TCGA-91-6840-01	TCGA-91-6840	0	NA	372	59	FEMALE	M0	N0	T1b	Stage IA	Lung Adenocarcinoma- Not Otherwise Specified (NOS)	3	Current reformed smoker for > 15 years	1.01918
TCGA-44-2665-01	TCGA-44-2665	0	NA	1301	55	FEMALE	M0	N1	T2	Stage IIB	Lung Adenocarcinoma- Not Otherwise Specified (NOS)	1	Lifelong Non-smoker	3.56438
TCGA-44-6775-01	TCGA-44-6775	0	NA	705	72	FEMALE	MX	N0	T2a	Stage IB	Lung Adenocarcinoma- Not Otherwise Specified (NOS)	4	Current reformed smoker for < or = 15 years	1.93151
TCGA-75-7025-01	TCGA-75-7025	0	NA	3305	NA	MALE	M0	N0	T2	Stage IB	Lung Adenocarcinoma- Not Otherwise Specified (NOS)	3	Current reformed smoker for > 15 years	9.05479
TCGA-44-A479-01	TCGA-44-A479	0	NA	486	73	FEMALE	MX	N0	T2	Stage IB	Lung Adenocarcinoma- Not Otherwise Specified (NOS)	4		1.33151
TCGA-78-7146-01	TCGA-78-7146	1	173	NA	71	FEMALE	M0	N2	T2	Stage IIIA	Lung Adenocarcinoma Mixed Subtype	4		0.473973
TCGA-91-8499-01	TCGA-91-8499	0	NA	36	76	FEMALE	MX	N0	T1b	Stage IA	Lung Adenocarcinoma- Not Otherwise Specified (NOS)	2		0.0986301
TCGA-55-6970-01	TCGA-55-6970	1	464	NA	67	FEMALE	MX	N2	T2	Stage IIIA	Lung Papillary Adenocarcinoma	4	Current reformed smoker for < or = 15 years	1.27123
TCGA-05-4420-01	TCGA-05-4420	0	NA	912	41	MALE	M0	N0	T2	Stage IB	Lung Adenocarcinoma Mixed Subtype	2	Current smoker	2.49863
TCGA-86-7701-01	TCGA-86-7701	0	NA	947	66	MALE	M1	N0	T2	Stage IV	Lung Adenocarcinoma- Not Otherwise Specified (NOS)	1		2.59452
TCGA-NJ-A55R-01	TCGA-NJ-A55R	0	NA	603	67	MALE	MX	N0	T1b	Stage IA	Lung Adenocarcinoma- Not Otherwise Specified (NOS)	3		1.65205
TCGA-05-4397-01	TCGA-05-4397	1	731	NA	65	MALE	M0	N1	T2	Stage IIB	Lung Adenocarcinoma Mixed Subtype	2		2.00274
TCGA-53-7626-01	TCGA-53-7626	1	929	NA	76	FEMALE	M0	N1	T1	Stage IIA	Lung Adenocarcinoma- Not Otherwise Specified (NOS)	4	Current reformed smoker for < or = 15 years	2.54521
TCGA-95-7944-01	TCGA-95-7944	0	NA	377	71	MALE	M0	N0	T1a	Stage IA	Lung Adenocarcinoma- Not Otherwise Specified (NOS)	2		1.03288
TCGA-44-2656-01	TCGA-44-2656	0	NA	1429	59	MALE	M0	N0	T2	Stage IB	Lung Adenocarcinoma- Not Otherwise Specified (NOS)	4	Current reformed smoker for < or = 15 years	3.91507
TCGA-73-A9RS-01	TCGA-73-A9RS	1	340	305	41	MALE	M0	N0	T3	Stage IIB	Lung Adenocarcinoma- Not Otherwise Specified (NOS)	2		0.931507
TCGA-44-7667-01	TCGA-44-7667	0	NA	1097	49	FEMALE	MX	N0	T3	Stage IIB	Lung Adenocarcinoma- Not Otherwise Specified (NOS)	2		3.00548
TCGA-55-8301-01	TCGA-55-8301	0	NA	534	58	MALE	MX	N0	T2a	Stage IB	Lung Adenocarcinoma- Not Otherwise Specified (NOS)	2		1.46301
TCGA-05-4415-01	TCGA-05-4415	1	91	NA	57	MALE	M0	N2	T4	Stage IIIB	Lung Adenocarcinoma Mixed Subtype	4	Current reformed smoker for < or = 15 years	0.249315
TCGA-91-6835-01	TCGA-91-6835	0	NA	79	81	FEMALE	M0	N0	T1	Stage IA	Lung Adenocarcinoma- Not Otherwise Specified (NOS)	3	Current reformed smoker for > 15 years	0.216438
TCGA-55-7725-01	TCGA-55-7725	0	NA	442	68	FEMALE	MX	N0	T1a	Stage IA	Lung Adenocarcinoma- Not Otherwise Specified (NOS)	3	Current reformed smoker for > 15 years	1.21096
TCGA-50-5931-01	TCGA-50-5931	1	434	267	75	FEMALE	M0	N0	T2	Stage IB	Lung Adenocarcinoma- Not Otherwise Specified (NOS)	4		1.18904
TCGA-44-5645-01	TCGA-44-5645	0	NA	852	61	FEMALE		NX	T1	Stage IA	Lung Adenocarcinoma- Not Otherwise Specified (NOS)	3	Current reformed smoker for > 15 years	2.33425
TCGA-55-A494-01	TCGA-55-A494	0	NA	481	61	FEMALE	MX	N0	T2a	Stage IB	Lung Adenocarcinoma- Not Otherwise Specified (NOS)	3		1.31781
TCGA-50-5930-01	TCGA-50-5930	1	282	NA	47	MALE	M0	N2	T2	Stage IIIA	Lung Adenocarcinoma Mixed Subtype	NA		0.772603
TCGA-38-4627-01	TCGA-38-4627	1	1147	NA	64	FEMALE	M0	N1	T1b	Stage IIA	Lung Adenocarcinoma- Not Otherwise Specified (NOS)	4	Current reformed smoker for < or = 15 years	3.14247
TCGA-67-4679-01	TCGA-67-4679	0	NA	448	69	MALE	M0	N0	T3	[Discrepancy]	Lung Adenocarcinoma- Not Otherwise Specified (NOS)	4		1.2274
TCGA-55-7903-01	TCGA-55-7903	0	NA	567	64	MALE	MX	N0	T1b	Stage IA	Lung Adenocarcinoma- Not Otherwise Specified (NOS)	2	Current smoker	1.55342
TCGA-55-8619-01	TCGA-55-8619	0	NA	416	72	FEMALE	MX	N0	T3	Stage IIB	Mucinous (Colloid) Carcinoma	1		1.13973
TCGA-05-5428-01	TCGA-05-5428	0	NA	670	57	MALE	M0	N1	T1b	Stage IIA	Lung Adenocarcinoma Mixed Subtype	3	Current reformed smoker for > 15 years	1.83562
TCGA-55-7724-01	TCGA-55-7724	0	NA	705	76	FEMALE	MX	N0	T2a	Stage IB	Lung Adenocarcinoma- Not Otherwise Specified (NOS)	4		1.93151
TCGA-50-6590-01	TCGA-50-6590	1	1288	NA	72	FEMALE	M0	N0	T2	Stage IB	Lung Adenocarcinoma- Not Otherwise Specified (NOS)	4		3.52877
TCGA-69-8255-01	TCGA-69-8255	0	NA	129	71	MALE	M0	N0	T1a	Stage IA	Lung Solid Pattern Predominant Adenocarcinoma	2		0.353425
TCGA-73-7498-01	TCGA-73-7498	0	NA	1189	58	FEMALE	M0	N0	T1b	Stage IA	Lung Bronchioloalveolar Carcinoma Nonmucinous	4		3.25753
TCGA-78-7148-01	TCGA-78-7148	1	626	NA	71	MALE	M0	N1	T2	Stage IIB	Lung Adenocarcinoma Mixed Subtype	2	Current smoker	1.71507
TCGA-95-A4VN-01	TCGA-95-A4VN	0	NA	553	62	FEMALE	M0	N1	T2a	Stage IIA	Lung Solid Pattern Predominant Adenocarcinoma	4		1.51507
TCGA-78-7152-01	TCGA-78-7152	1	1215	1202	65	MALE	M0	N0	T2	Stage IB	Lung Adenocarcinoma Mixed Subtype	4	Current reformed smoker for < or = 15 years	3.32877
TCGA-MP-A4TD-01	TCGA-MP-A4TD	1	307	NA	71	MALE	M0	N2	T2	Stage IIIA	Lung Adenocarcinoma- Not Otherwise Specified (NOS)	3		0.841096
TCGA-55-7914-01	TCGA-55-7914	1	187	3	71	FEMALE	MX	N1	T1b	Stage IIA	Lung Adenocarcinoma- Not Otherwise Specified (NOS)	2	Current smoker	0.512329
TCGA-44-A47A-01	TCGA-44-A47A	0	NA	466	78	FEMALE	MX	N0	T2a	Stage IB	Lung Adenocarcinoma- Not Otherwise Specified (NOS)	4		1.27671
TCGA-97-A4M3-01	TCGA-97-A4M3	0	NA	540	69	FEMALE	M0	N0	T1b	Stage IA	Lung Adenocarcinoma Mixed Subtype	3		1.47945
TCGA-67-3773-01	TCGA-67-3773	0	NA	427	84	FEMALE	M0	N0	T2	Stage IB	Lung Adenocarcinoma- Not Otherwise Specified (NOS)	3	Current reformed smoker for > 15 years	1.16986
TCGA-50-6593-01	TCGA-50-6593	1	336	NA	49	FEMALE	M0	N2	T1	Stage IIIA	Lung Adenocarcinoma Mixed Subtype	4	Current reformed smoker for < or = 15 years	0.920548
TCGA-73-4659-01	TCGA-73-4659	1	711	711	66	MALE	M0	N2	T2	Stage IIIA	Lung Adenocarcinoma- Not Otherwise Specified (NOS)	3	Current reformed smoker for > 15 years	1.94795
TCGA-38-4630-01	TCGA-38-4630	1	1073	NA	75	FEMALE	M0	N0	T2	Stage IB	Lung Papillary Adenocarcinoma	1		2.93973
TCGA-78-7540-01	TCGA-78-7540	1	1197	881	66	FEMALE	M0	N0	T2	Stage IB	Lung Bronchioloalveolar Carcinoma Mucinous	1	Lifelong Non-smoker	3.27945
TCGA-J2-A4AD-01	TCGA-J2-A4AD	1	550	287	61	FEMALE	MX	N0	T1a	Stage IA	Lung Adenocarcinoma- Not Otherwise Specified (NOS)	2		1.50685
TCGA-44-6778-01	TCGA-44-6778	0	NA	1864	59	MALE	MX	N0	T1	Stage IA	Lung Adenocarcinoma- Not Otherwise Specified (NOS)	4		5.10685
TCGA-38-A44F-01	TCGA-38-A44F	0	NA	133	80	MALE	M0	N0	T2a	Stage IB	Lung Adenocarcinoma Mixed Subtype	3		0.364384
TCGA-50-6592-01	TCGA-50-6592	1	777	NA	71	FEMALE	M0	N0	T2	Stage IB	Lung Adenocarcinoma- Not Otherwise Specified (NOS)	4		2.12877
TCGA-95-8494-01	TCGA-95-8494	0	NA	84	67	MALE	M0	N1	T2a	Stage IIA	Lung Adenocarcinoma- Not Otherwise Specified (NOS)	5		0.230137
TCGA-50-5055-01	TCGA-50-5055	1	1830	785	79	FEMALE	M0	N1	T1	Stage IIA	Lung Adenocarcinoma Mixed Subtype	NA		5.0137
TCGA-75-5147-01	TCGA-75-5147	0	NA	1333	NA	FEMALE	M0	N0	T2	Stage IB	Lung Adenocarcinoma- Not Otherwise Specified (NOS)	1	Lifelong Non-smoker	3.65205
TCGA-86-8278-01	TCGA-86-8278	0	NA	944	63	FEMALE	M0	N1	T2	Stage IIB	Lung Adenocarcinoma- Not Otherwise Specified (NOS)	1		2.5863
TCGA-05-4250-01	TCGA-05-4250	1	121	NA	79	FEMALE	M0	N1	T3	Stage IIIA	Lung Adenocarcinoma- Not Otherwise Specified (NOS)	4		0.331507
TCGA-4B-A93V-01	TCGA-4B-A93V	1	300	254	52	FEMALE	M0	N0	T1b	Stage IA	Lung Adenocarcinoma Mixed Subtype	4		0.821918
TCGA-86-7713-01	TCGA-86-7713	0	NA	1157	70	MALE	M0	N0	T2b	Stage IIA	Lung Adenocarcinoma- Not Otherwise Specified (NOS)	1	Lifelong Non-smoker	3.16986
TCGA-55-6982-01	TCGA-55-6982	1	995	NA	79	FEMALE	M0	N1	T2	Stage IIB	Lung Adenocarcinoma- Not Otherwise Specified (NOS)	1	Lifelong Non-smoker	2.72603
TCGA-67-6217-01	TCGA-67-6217	0	NA	422	73	FEMALE	M0	N1	T2a	Stage IIA	Lung Adenocarcinoma- Not Otherwise Specified (NOS)	3	Current reformed smoker for > 15 years	1.15616
TCGA-44-6146-01	TCGA-44-6146	0	NA	728	64	MALE	M0	N0	T3	Stage IIB	Lung Mucinous Adenocarcinoma	3	Current reformed smoker for > 15 years	1.99452
TCGA-49-4512-01	TCGA-49-4512	1	905	157	69	FEMALE	MX	N2	T2	Stage IIIA	Lung Adenocarcinoma- Not Otherwise Specified (NOS)	1	Lifelong Non-smoker	2.47945
TCGA-64-5774-01	TCGA-64-5774	0	NA	2676	60	MALE	M0	N0	T2	Stage IB	Lung Adenocarcinoma- Not Otherwise Specified (NOS)	4	Current reformed smoker for < or = 15 years	7.33151
TCGA-97-8177-01	TCGA-97-8177	0	NA	499	59	FEMALE	M0	N0	T2a	Stage IB	Lung Adenocarcinoma Mixed Subtype	1		1.36712
TCGA-78-8640-01	TCGA-78-8640	0	NA	7062	59	MALE	M0	N1	T1	Stage IIA	Lung Adenocarcinoma- Not Otherwise Specified (NOS)	2		19.3479
TCGA-95-7947-01	TCGA-95-7947	0	NA	477	67	MALE	M0	N0	T1a	Stage IA	Lung Adenocarcinoma Mixed Subtype	4		1.30685
TCGA-44-6777-01	TCGA-44-6777	1	987	NA	85	FEMALE	MX	NX	T2	Stage IB	Lung Adenocarcinoma- Not Otherwise Specified (NOS)	4	Current reformed smoker for < or = 15 years	2.70411
TCGA-55-7816-01	TCGA-55-7816	1	468	44	49	FEMALE	MX	NX	TX	Stage IV	Lung Adenocarcinoma- Not Otherwise Specified (NOS)	1		1.28219
TCGA-49-AAR4-01	TCGA-49-AAR4	1	879	NA	51	MALE	MX	N2	T2	Stage IIIA	Lung Adenocarcinoma- Not Otherwise Specified (NOS)	2		2.40822
TCGA-55-7907-01	TCGA-55-7907	1	343	16	77	MALE	MX	N1	T2a	Stage IIA	Lung Adenocarcinoma- Not Otherwise Specified (NOS)	3	Current reformed smoker for > 15 years	0.939726
TCGA-86-8359-01	TCGA-86-8359	1	444	26	52	MALE	M0	N2	T3	Stage IIIA	Lung Adenocarcinoma- Not Otherwise Specified (NOS)	2		1.21644
TCGA-50-5051-01	TCGA-50-5051	1	478	455	42	FEMALE	M0	N2	T2	Stage IIIA	Lung Adenocarcinoma- Not Otherwise Specified (NOS)	4	Current reformed smoker for < or = 15 years	1.30959
TCGA-05-4402-01	TCGA-05-4402	1	244	NA	57	FEMALE	M1	NX	T2	Stage IV	Lung Adenocarcinoma Mixed Subtype	1	Lifelong Non-smoker	0.668493
TCGA-50-8459-01	TCGA-50-8459	0	NA	1119	68	MALE	M0	N0	T3	Stage IIB	Mucinous (Colloid) Carcinoma	2		3.06575
TCGA-NJ-A7XG-01	TCGA-NJ-A7XG	0	NA	617	49	MALE	M0	N1	T4	Stage IIIA	Lung Adenocarcinoma- Not Otherwise Specified (NOS)	3		1.69041
TCGA-49-4488-01	TCGA-49-4488	1	869	NA	74	FEMALE	MX	N0	T1	Stage IA	Lung Adenocarcinoma- Not Otherwise Specified (NOS)	3	Current reformed smoker for > 15 years	2.38082
TCGA-64-5815-01	TCGA-64-5815	0	NA	866	74	MALE	M0	N1	T2	Stage IIB	Lung Adenocarcinoma Mixed Subtype	3		2.3726
TCGA-86-8056-01	TCGA-86-8056	0	NA	139	63	FEMALE	M0	N0	T4	Stage IIIA	Lung Adenocarcinoma Mixed Subtype	3		0.380822
TCGA-78-8655-01	TCGA-78-8655	0	NA	2360	77	FEMALE	M0	N0	T1	Stage IA	Lung Adenocarcinoma Mixed Subtype	4		6.46575
TCGA-MP-A4TF-01	TCGA-MP-A4TF	1	336	NA	58	FEMALE	M0	N0	T2b	Stage IIA	Lung Adenocarcinoma- Not Otherwise Specified (NOS)	4		0.920548
TCGA-55-8203-01	TCGA-55-8203	0	NA	547	69	FEMALE	M0	N0	T1b	Stage IA	Lung Adenocarcinoma- Not Otherwise Specified (NOS)	2		1.49863
TCGA-91-6848-01	TCGA-91-6848	0	NA	224	59	MALE	MX	N2	T2	Stage IIIA	Lung Adenocarcinoma- Not Otherwise Specified (NOS)	4		0.613699
TCGA-86-8073-01	TCGA-86-8073	0	NA	740	58	MALE	M0	N0	T2a	Stage IB	Lung Bronchioloalveolar Carcinoma Nonmucinous	2		2.0274
TCGA-64-5775-01	TCGA-64-5775	1	62	NA	71	MALE	M0	N0	T4	Stage IIIA	Lung Adenocarcinoma- Not Otherwise Specified (NOS)	2	Current smoker	0.169863
TCGA-44-7659-01	TCGA-44-7659	0	NA	691	70	MALE	MX	N0	T1b	Stage IA	Lung Adenocarcinoma- Not Otherwise Specified (NOS)	2	Current smoker	1.89315
TCGA-55-A4DG-01	TCGA-55-A4DG	0	NA	608	71	MALE	MX	N0	T1b	Stage IA	Lung Adenocarcinoma- Not Otherwise Specified (NOS)	4		1.66575
TCGA-55-6985-01	TCGA-55-6985	0	NA	1233	58	FEMALE	MX	N0	T2	Stage IB	Lung Adenocarcinoma- Not Otherwise Specified (NOS)	4	Current reformed smoker for < or = 15 years	3.37808
TCGA-86-8054-01	TCGA-86-8054	0	NA	1148	61	MALE	M0	N1	T2b	Stage IIB	Lung Acinar Adenocarcinoma	2		3.14521
TCGA-38-4629-01	TCGA-38-4629	1	864	NA	68	MALE	M0	N0	T3	Stage IIB	Lung Adenocarcinoma- Not Otherwise Specified (NOS)	4		2.36712
TCGA-78-7147-01	TCGA-78-7147	1	586	NA	67	FEMALE	M0	N1	T2	Stage IIB	Lung Adenocarcinoma- Not Otherwise Specified (NOS)	2	Current smoker	1.60548
TCGA-55-8092-01	TCGA-55-8092	1	154	26	75	MALE	MX	N0	T3	Stage IIB	Lung Adenocarcinoma- Not Otherwise Specified (NOS)	4		0.421918
TCGA-86-A456-01	TCGA-86-A456	0	NA	896	78	FEMALE	M0	N0	T1a	Stage IA	Lung Papillary Adenocarcinoma	4		2.45479
TCGA-55-8302-01	TCGA-55-8302	0	NA	478	54	MALE	MX	N0	T2	Stage IB	Lung Adenocarcinoma- Not Otherwise Specified (NOS)	2		1.30959
TCGA-05-4384-01	TCGA-05-4384	0	NA	426	66	MALE	M0	N2	T2	Stage IIIA	Lung Adenocarcinoma Mixed Subtype	3	Current reformed smoker for > 15 years	1.16712
TCGA-55-8511-01	TCGA-55-8511	0	NA	552	73	FEMALE	MX	N0	T2a	Stage IB	Lung Adenocarcinoma- Not Otherwise Specified (NOS)	2		1.51233
TCGA-97-7941-01	TCGA-97-7941	0	NA	484	72	FEMALE	MX	N0	T1b	Stage IA	Lung Acinar Adenocarcinoma	3	Current reformed smoker for > 15 years	1.32603
TCGA-62-8397-01	TCGA-62-8397	0	NA	1289	70	FEMALE	M0	N0	T3	Stage IIB	Lung Adenocarcinoma Mixed Subtype	1		3.53151
TCGA-91-6830-01	TCGA-91-6830	0	NA	60	65	FEMALE	MX	N1	T1	Stage IIA	Lung Adenocarcinoma- Not Otherwise Specified (NOS)	4		0.164384
TCGA-44-3398-01	TCGA-44-3398	0	NA	1163	77	FEMALE	M0	N0	T1b	Stage IA	Lung Adenocarcinoma- Not Otherwise Specified (NOS)	4		3.1863
TCGA-55-7913-01	TCGA-55-7913	1	561	62	61	FEMALE	MX	N0	T1b	Stage IA	Lung Adenocarcinoma- Not Otherwise Specified (NOS)	2		1.53699
TCGA-55-1592-01	TCGA-55-1592	1	701	NA	65	MALE	M0	N0	T2	Stage IA	Lung Adenocarcinoma- Not Otherwise Specified (NOS)	4	Current reformed smoker for < or = 15 years	1.92055
TCGA-91-A4BD-01	TCGA-91-A4BD	0	NA	603	78	MALE	MX	N1	T1b	Stage IIA	Lung Adenocarcinoma- Not Otherwise Specified (NOS)	3		1.65205
TCGA-78-7149-01	TCGA-78-7149	0	NA	3940	71	MALE	M0	N0	T4	Stage IIIB	Lung Adenocarcinoma Mixed Subtype	2	Current smoker	10.7945
TCGA-78-7535-01	TCGA-78-7535	1	949	NA	45	MALE	M0	N0	T2	Stage IB	Lung Adenocarcinoma- Not Otherwise Specified (NOS)	2	Current smoker	2.6
TCGA-49-6742-01	TCGA-49-6742	1	488	1678	70	MALE	M0	N1	T2a	Stage IIA	Mucinous (Colloid) Carcinoma	3	Current reformed smoker for > 15 years	1.33699
TCGA-05-4249-01	TCGA-05-4249	0	NA	1523	67	MALE	M0	N0	T2	Stage IB	Lung Adenocarcinoma- Not Otherwise Specified (NOS)	3	Current reformed smoker for > 15 years	4.1726
TCGA-64-1679-01	TCGA-64-1679	0	NA	2488	58	FEMALE	M0	N2	T1	Stage IIIA	Lung Adenocarcinoma- Not Otherwise Specified (NOS)	2	Current smoker	6.81644
TCGA-69-7760-01	TCGA-69-7760	0	NA	202	73	MALE	M0	N0	T3	Stage IIB	Lung Adenocarcinoma Mixed Subtype	1	Lifelong Non-smoker	0.553425
TCGA-05-4405-01	TCGA-05-4405	0	NA	610	74	FEMALE	M0	N0	T2	Stage IB	Lung Adenocarcinoma Mixed Subtype	4	Current reformed smoker for < or = 15 years	1.67123
TCGA-55-6987-01	TCGA-55-6987	0	NA	2137	77	MALE	M0	N0	T1	Stage IA	Lung Adenocarcinoma- Not Otherwise Specified (NOS)	4		5.85479
TCGA-05-5429-01	TCGA-05-5429	1	275	30	60	MALE	M0	N2	T3	Stage IIIA	Lung Adenocarcinoma- Not Otherwise Specified (NOS)	1	Lifelong Non-smoker	0.753425
TCGA-55-A48X-01	TCGA-55-A48X	0	NA	689	63	FEMALE	M0	N1	T1b	Stage IIA	Lung Adenocarcinoma- Not Otherwise Specified (NOS)	4		1.88767
TCGA-86-8673-01	TCGA-86-8673	0	NA	862	61	MALE	M0	N0	T2	Stage IB	Lung Bronchioloalveolar Carcinoma Nonmucinous	2		2.36164
TCGA-86-8674-01	TCGA-86-8674	0	NA	806	50	MALE	M0	N1	T2a	Stage IIA	Lung Papillary Adenocarcinoma	4		2.20822
TCGA-49-6744-01	TCGA-49-6744	0	NA	1683	64	FEMALE	MX	N1	T2a	Stage IIA	Lung Adenocarcinoma Mixed Subtype	4	Current reformed smoker for < or = 15 years	4.61096
TCGA-44-5643-01	TCGA-44-5643	0	NA	1013	53	MALE	M0	N2	T2b	Stage IIIA	Lung Adenocarcinoma- Not Otherwise Specified (NOS)	2		2.77534
TCGA-05-4382-01	TCGA-05-4382	0	NA	607	68	MALE	M0	N0	T2	Stage IB	Lung Adenocarcinoma Mixed Subtype	4	Current reformed smoker for < or = 15 years	1.66301
TCGA-49-AARQ-01	TCGA-49-AARQ	0	NA	6732	41	FEMALE	MX	N0	T2	Stage I	Lung Adenocarcinoma- Not Otherwise Specified (NOS)	4		18.4438
TCGA-55-8094-01	TCGA-55-8094	0	NA	541	51	MALE	M1b	N0	T2b	Stage IV	Lung Adenocarcinoma- Not Otherwise Specified (NOS)	4		1.48219
TCGA-MP-A4TC-01	TCGA-MP-A4TC	1	74	NA	77	MALE	M0	N2	T1	Stage IIIA	Lung Adenocarcinoma- Not Otherwise Specified (NOS)	3		0.20274
TCGA-49-AAR0-01	TCGA-49-AAR0	0	NA	4765	57	MALE	MX	N0	T1	Stage IA	Lung Adenocarcinoma- Not Otherwise Specified (NOS)	2		13.0548
TCGA-05-4427-01	TCGA-05-4427	0	NA	791	65	FEMALE	M0	N1	T2	Stage IIB	Lung Adenocarcinoma Mixed Subtype	4		2.16712
TCGA-75-6214-01	TCGA-75-6214	1	1115	NA	NA	FEMALE	M0	N2	T2	Stage IIIA	Lung Adenocarcinoma- Not Otherwise Specified (NOS)	2	Current smoker	3.05479
TCGA-69-7763-01	TCGA-69-7763	0	NA	690	69	MALE	M0	N0	T1b	Stage IA	Lung Adenocarcinoma Mixed Subtype	4	Current reformed smoker for < or = 15 years	1.89041
TCGA-86-8076-01	TCGA-86-8076	0	NA	993	42	MALE	M0	N0	T1	Stage IA	Lung Papillary Adenocarcinoma	1		2.72055
TCGA-62-A46V-01	TCGA-62-A46V	0	NA	2199	78	FEMALE	M0	N0	T2	Stage IB	Lung Adenocarcinoma Mixed Subtype	3		6.02466
TCGA-55-A48Y-01	TCGA-55-A48Y	0	NA	630	69	MALE	M0	N0	T2b	Stage IIA	Lung Adenocarcinoma- Not Otherwise Specified (NOS)	2		1.72603
TCGA-71-6725-01	TCGA-71-6725	0	NA	256	48	FEMALE	M0	N0	T2	Stage IB	Lung Papillary Adenocarcinoma	2	Current smoker	0.70137
TCGA-55-6642-01	TCGA-55-6642	0	NA	2449	63	MALE	MX	N0	T2	Stage IB	Lung Adenocarcinoma- Not Otherwise Specified (NOS)	2	Current smoker	6.70959
TCGA-78-7220-01	TCGA-78-7220	1	807	NA	53	FEMALE	M0	N2	T2	Stage IIIA	Lung Adenocarcinoma Mixed Subtype	2		2.21096
TCGA-L9-A8F4-01	TCGA-L9-A8F4	0	NA	476	64	FEMALE	MX	N0	T2a	Stage IB	Lung Adenocarcinoma- Not Otherwise Specified (NOS)	2		1.30411
TCGA-35-5375-01	TCGA-35-5375	0	NA	264	61	MALE	M0	N2	T2	Stage IIIA	Lung Adenocarcinoma- Not Otherwise Specified (NOS)	4		0.723288
TCGA-50-5939-01	TCGA-50-5939	1	460	NA	85	MALE	M0	N0	T2	Stage IB	Lung Adenocarcinoma Mixed Subtype	3	Current reformed smoker for > 15 years	1.26027
TCGA-55-8510-01	TCGA-55-8510	0	NA	539	55	FEMALE	MX	N0	T2a	Stage IB	Lung Adenocarcinoma- Not Otherwise Specified (NOS)	2		1.47671
TCGA-38-6178-01	TCGA-38-6178	0	NA	448	70	FEMALE		N2	T2b	Stage IIIA	Lung Adenocarcinoma- Not Otherwise Specified (NOS)	1	Lifelong Non-smoker	1.2274
TCGA-MN-A4N4-01	TCGA-MN-A4N4	0	NA	1175	57	MALE	M0	N0	T1b	Stage IA	Lung Adenocarcinoma- Not Otherwise Specified (NOS)	2		3.21918
TCGA-44-7662-01	TCGA-44-7662	0	NA	218	61	MALE	MX	N0	T2a	Stage IB	Lung Adenocarcinoma- Not Otherwise Specified (NOS)	2	Current smoker	0.59726
TCGA-MP-A4T4-01	TCGA-MP-A4T4	1	2617	NA	68	FEMALE	M0	N1	T2	Stage IIB	Lung Adenocarcinoma- Not Otherwise Specified (NOS)	2		7.16986
TCGA-95-A4VP-01	TCGA-95-A4VP	0	NA	605	66	FEMALE	M0	N2	T2b	Stage IIIA	Lung Acinar Adenocarcinoma	4		1.65753
TCGA-55-8206-01	TCGA-55-8206	0	NA	888	56	MALE	M0	N0	T1b	Stage IA	Lung Adenocarcinoma- Not Otherwise Specified (NOS)	1		2.43288
TCGA-86-8585-01	TCGA-86-8585	0	NA	353	57	MALE	M0	N0	T2a	Stage IB	Lung Solid Pattern Predominant Adenocarcinoma	1		0.967123
TCGA-95-7562-01	TCGA-95-7562	1	87	NA	71	MALE	M0	N1	T2a	Stage IIA	Lung Adenocarcinoma- Not Otherwise Specified (NOS)	3		0.238356
TCGA-05-4426-01	TCGA-05-4426	0	NA	791	71	MALE	M0	N0	T2	Stage IB	Lung Adenocarcinoma Mixed Subtype	3	Current reformed smoker for > 15 years	2.16712
TCGA-55-8508-01	TCGA-55-8508	0	NA	617	60	FEMALE	MX	N1	T2a	Stage IIA	Mucinous (Colloid) Carcinoma	2		1.69041
TCGA-99-8025-01	TCGA-99-8025	0	NA	1060	72	FEMALE	M0	N2	T3	Stage IIIA	Lung Adenocarcinoma- Not Otherwise Specified (NOS)	4		2.90411
TCGA-44-7672-01	TCGA-44-7672	0	NA	719	52	FEMALE	M0	N0	T1b	Stage IA	Lung Adenocarcinoma- Not Otherwise Specified (NOS)	2	Current smoker	1.96986
TCGA-NJ-A4YG-01	TCGA-NJ-A4YG	0	NA	2261	65	MALE	M0	N0	T2	Stage IB	Lung Adenocarcinoma- Not Otherwise Specified (NOS)	4		6.19452
TCGA-44-8117-01	TCGA-44-8117	0	NA	385	54	FEMALE	M0	N0	T2a	Stage IB	Lung Adenocarcinoma- Not Otherwise Specified (NOS)	4		1.05479
TCGA-62-A46O-01	TCGA-62-A46O	1	1454	NA	65	FEMALE	M0	N0	T2	Stage IB	Lung Adenocarcinoma- Not Otherwise Specified (NOS)	2		3.98356
TCGA-93-A4JO-01	TCGA-93-A4JO	1	33	NA	70	MALE	MX	N0	T1a	Stage IA	Lung Adenocarcinoma Mixed Subtype	4		0.090411
TCGA-67-3774-01	TCGA-67-3774	0	NA	385	73	FEMALE	M0	N0	T2	Stage IB	Lung Adenocarcinoma- Not Otherwise Specified (NOS)	3	Current reformed smoker for > 15 years	1.05479
TCGA-86-8358-01	TCGA-86-8358	0	NA	653	44	MALE	M0	N0	T2a	Stage IB	Lung Adenocarcinoma- Not Otherwise Specified (NOS)	2		1.78904
TCGA-62-8394-01	TCGA-62-8394	1	139	NA	65	FEMALE	M0	N2	T4	Stage IIIB	Lung Adenocarcinoma Mixed Subtype	1		0.380822
TCGA-MP-A4T6-01	TCGA-MP-A4T6	1	1790	NA	76	FEMALE	MX	N2	T1	Stage IIIA	Lung Adenocarcinoma- Not Otherwise Specified (NOS)	3		4.90411
TCGA-55-8514-01	TCGA-55-8514	0	NA	520	70	FEMALE	MX	N0	T2a	Stage IB	Lung Adenocarcinoma- Not Otherwise Specified (NOS)	4		1.42466
TCGA-64-1681-01	TCGA-64-1681	1	1167	NA	61	FEMALE	M0	N0	T1	Stage IA	Lung Adenocarcinoma- Not Otherwise Specified (NOS)	3	Current reformed smoker for > 15 years	3.19726
TCGA-50-5944-01	TCGA-50-5944	0	NA	1750	69	FEMALE	M0	N0	T1	Stage IA	Lung Acinar Adenocarcinoma	NA		4.79452
TCGA-44-A47B-01	TCGA-44-A47B	0	NA	287	79	MALE	M0	N0	T2a	Stage IB	Lung Adenocarcinoma- Not Otherwise Specified (NOS)	3		0.786301
TCGA-L4-A4E6-01	TCGA-L4-A4E6	0	NA	435	67	MALE	M0	N0	T1	Stage IA	Lung Adenocarcinoma- Not Otherwise Specified (NOS)	3		1.19178
TCGA-49-AARR-01	TCGA-49-AARR	0	NA	4992	68	MALE	MX	N0	T1	Stage IA	Lung Adenocarcinoma- Not Otherwise Specified (NOS)	3		13.6767
TCGA-49-4507-01	TCGA-49-4507	1	268	NA	73	FEMALE	M0	N1	T3	Stage IIIA	Lung Adenocarcinoma- Not Otherwise Specified (NOS)	4	Current reformed smoker for < or = 15 years	0.734247
TCGA-75-7027-01	TCGA-75-7027	0	NA	3059	NA	MALE	M0	N0	T2	Stage IB	Lung Adenocarcinoma- Not Otherwise Specified (NOS)	2	Current smoker	8.38082
TCGA-38-4625-01	TCGA-38-4625	0	NA	2973	66	FEMALE	M0	N0	T2a	Stage IB	Lung Adenocarcinoma- Not Otherwise Specified (NOS)	2		8.14521
TCGA-44-8120-01	TCGA-44-8120	0	NA	260	58	MALE	M0	N0	T2a	Stage IB	Lung Adenocarcinoma- Not Otherwise Specified (NOS)	5		0.712329
TCGA-44-6776-01	TCGA-44-6776	0	NA	2616	60	FEMALE	MX	N0	T1	Stage IA	Lung Adenocarcinoma- Not Otherwise Specified (NOS)	4	Current reformed smoker for < or = 15 years	7.16712
TCGA-62-8402-01	TCGA-62-8402	1	1498	1445	73	FEMALE	M0	N2	T2	Stage IIIA	Lung Adenocarcinoma Mixed Subtype	1		4.10411
TCGA-75-5125-01	TCGA-75-5125	1	2027	NA	NA	MALE	M0	N1	T2	Stage IIB	Lung Adenocarcinoma- Not Otherwise Specified (NOS)	3		5.55342
TCGA-64-1678-01	TCGA-64-1678	0	NA	1189	70	FEMALE	M0	N0	T2b	[Discrepancy]	Lung Adenocarcinoma- Not Otherwise Specified (NOS)	3	Current reformed smoker for > 15 years	3.25753
TCGA-97-7554-01	TCGA-97-7554	0	NA	775	83	FEMALE	M0	N2	T2a	Stage IIIA	Lung Papillary Adenocarcinoma	3	Current reformed smoker for > 15 years	2.12329
TCGA-78-7167-01	TCGA-78-7167	1	2681	NA	77	MALE	M1	N0	T2	Stage IV	Lung Papillary Adenocarcinoma	2	Current smoker	7.34521
TCGA-50-6595-01	TCGA-50-6595	1	189	NA	74	FEMALE	M0	N2	T2	Stage IIIA	Lung Adenocarcinoma- Not Otherwise Specified (NOS)	3	Current reformed smoker for > 15 years	0.517808
TCGA-64-1677-01	TCGA-64-1677	1	628	NA	77	FEMALE	M0	N2	T2	Stage IIIA	Lung Adenocarcinoma- Not Otherwise Specified (NOS)	2	Current smoker	1.72055
TCGA-97-A4M6-01	TCGA-97-A4M6	0	NA	568	45	FEMALE	M0	N0	T1a	Stage IA	Lung Adenocarcinoma Mixed Subtype	1		1.55616
TCGA-97-8547-01	TCGA-97-8547	0	NA	657	78	FEMALE	MX	N2	T2a	Stage IIIA	Lung Adenocarcinoma Mixed Subtype	1		1.8
TCGA-62-A470-01	TCGA-62-A470	1	1194	NA	84	MALE	M0	N0	T2	Stage IB	Lung Acinar Adenocarcinoma	3		3.27123
TCGA-62-8395-01	TCGA-62-8395	0	NA	1216	80	FEMALE	M0	N0	T3	Stage IIB	Lung Adenocarcinoma Mixed Subtype	1		3.33151
TCGA-55-7727-01	TCGA-55-7727	0	NA	119	70	MALE	MX	N2	T1a	Stage IIIA	Lung Adenocarcinoma- Not Otherwise Specified (NOS)	2	Current smoker	0.326027
TCGA-73-4675-01	TCGA-73-4675	1	922	40	59	MALE	M0	N1	T3	Stage IIIA	Lung Adenocarcinoma- Not Otherwise Specified (NOS)	4	Current reformed smoker for < or = 15 years	2.52603
TCGA-38-4628-01	TCGA-38-4628	1	1492	NA	65	FEMALE	M0	N1	T2	Stage IIB	Lung Adenocarcinoma- Not Otherwise Specified (NOS)	1	Lifelong Non-smoker	4.08767
TCGA-O1-A52J-01	TCGA-O1-A52J	1	1798	NA	74	FEMALE	MX	N0	T1	Stage IA	Lung Adenocarcinoma- Not Otherwise Specified (NOS)	3		4.92603
TCGA-05-4396-01	TCGA-05-4396	1	303	NA	76	MALE	M0	N1	T4	Stage IIIB	Lung Adenocarcinoma Mixed Subtype	3	Current reformed smoker for > 15 years	0.830137
TCGA-44-7660-01	TCGA-44-7660	0	NA	592	72	MALE	MX	N0	T2	Stage IB	Lung Adenocarcinoma- Not Otherwise Specified (NOS)	2		1.62192
TCGA-86-8279-01	TCGA-86-8279	0	NA	949	46	MALE	M0	N1	T2a	Stage IIA	Lung Adenocarcinoma- Not Otherwise Specified (NOS)	1		2.6
TCGA-97-7937-01	TCGA-97-7937	0	NA	564	65	MALE	MX	N0	T2a	Stage IB	Lung Micropapillary Adenocarcinoma	3	Current reformed smoker for > 15 years	1.54521
TCGA-05-5420-01	TCGA-05-5420	0	NA	457	67	MALE	M0	N2	T2	Stage IIIA	Lung Adenocarcinoma- Not Otherwise Specified (NOS)	4	Current reformed smoker for < or = 15 years	1.25205
TCGA-78-7542-01	TCGA-78-7542	1	321	NA	56	MALE	M0	N0	T2	Stage IB	Lung Adenocarcinoma- Not Otherwise Specified (NOS)	2	Current smoker	0.879452
TCGA-67-3771-01	TCGA-67-3771	0	NA	610	77	FEMALE	M0	N0	T1	Stage IA	Lung Adenocarcinoma- Not Otherwise Specified (NOS)	4	Current reformed smoker for < or = 15 years	1.67123
TCGA-38-7271-01	TCGA-38-7271	1	800	NA	72	FEMALE	M0	N0	T1	Stage IA	Lung Adenocarcinoma- Not Otherwise Specified (NOS)	4		2.19178
TCGA-78-7163-01	TCGA-78-7163	0	NA	7248	60	MALE	M0	N0	T2	Stage IB	Lung Adenocarcinoma- Not Otherwise Specified (NOS)	4	Current reformed smoker for < or = 15 years	19.8575
TCGA-73-4658-01	TCGA-73-4658	1	1600	1600	80	FEMALE	M0	N0	T2	Stage IB	Lung Adenocarcinoma- Not Otherwise Specified (NOS)	3	Current reformed smoker for > 15 years	4.38356
TCGA-97-8171-01	TCGA-97-8171	0	NA	568	81	MALE	M1a	N2	T2a	Stage IV	Lung Papillary Adenocarcinoma	2		1.55616
TCGA-44-6148-01	TCGA-44-6148	0	NA	704	60	MALE	M0	N0	T1b	Stage IA	Lung Mucinous Adenocarcinoma	3		1.92877
TCGA-MP-A4T7-01	TCGA-MP-A4T7	1	167	NA	75	FEMALE	M1	N0	T2	Stage IV	Lung Adenocarcinoma- Not Otherwise Specified (NOS)	4		0.457534
TCGA-49-4514-01	TCGA-49-4514	0	NA	1700	79	FEMALE	M0	N0	T1	Stage IA	Lung Papillary Adenocarcinoma	3	Current reformed smoker for > 15 years	4.65753
TCGA-50-5946-01	TCGA-50-5946	0	NA	1617	62	MALE	MX	N0	T1	Stage IA	Lung Adenocarcinoma Mixed Subtype	4		4.43014
TCGA-55-8621-01	TCGA-55-8621	0	NA	515	75	FEMALE	MX	N0	T1a	Stage IA	Lung Adenocarcinoma- Not Otherwise Specified (NOS)	4		1.41096
TCGA-55-8614-01	TCGA-55-8614	0	NA	536	76	MALE	MX	N0	T2a	Stage IB	Lung Adenocarcinoma- Not Otherwise Specified (NOS)	3		1.46849
TCGA-71-8520-01	TCGA-71-8520	1	210	3	60	FEMALE	M0	N0	T2	Stage IB	Lung Adenocarcinoma- Not Otherwise Specified (NOS)	1		0.575342
TCGA-69-7978-01	TCGA-69-7978	0	NA	134	59	MALE	MX	N1	T2b	Stage IIB	Lung Adenocarcinoma Mixed Subtype	2		0.367123
TCGA-L9-A443-01	TCGA-L9-A443	1	193	116	63	FEMALE	MX	N0	T1a	Stage IA	Lung Adenocarcinoma- Not Otherwise Specified (NOS)	4		0.528767
TCGA-55-7573-01	TCGA-55-7573	0	NA	487	72	FEMALE	MX	N0	T1b	Stage IA	Lung Adenocarcinoma- Not Otherwise Specified (NOS)	3	Current reformed smoker for > 15 years	1.33425
TCGA-78-7154-01	TCGA-78-7154	1	593	NA	72	MALE	M0	N2	T3	Stage IIIA	Lung Adenocarcinoma- Not Otherwise Specified (NOS)	4	Current reformed smoker for < or = 15 years	1.62466
TCGA-44-3918-01	TCGA-44-3918	0	NA	1036	60	FEMALE	M0	N0	T1	Stage IA	Lung Adenocarcinoma- Not Otherwise Specified (NOS)	3		2.83836
TCGA-S2-AA1A-01	TCGA-S2-AA1A	0	NA	513	68	FEMALE	M0	N0	T1b	Stage IA	Lung Bronchioloalveolar Carcinoma Mucinous	3		1.40548
TCGA-05-5423-01	TCGA-05-5423	0	NA	151	65	MALE	M0	N1	T2	Stage IIB	Lung Adenocarcinoma Mixed Subtype	3	Current reformed smoker for > 15 years	0.413699
TCGA-50-6591-01	TCGA-50-6591	1	119	NA	63	FEMALE	M1	N0	T2	Stage IV	Lung Adenocarcinoma- Not Otherwise Specified (NOS)	1		0.326027
TCGA-49-4505-01	TCGA-49-4505	1	428	NA	61	FEMALE	M0	N1	T2	Stage IIB	Lung Adenocarcinoma- Not Otherwise Specified (NOS)	4	Current reformed smoker for < or = 15 years	1.1726
TCGA-97-8552-01	TCGA-97-8552	0	NA	626	55	FEMALE	MX	N0	T1a	Stage I	Lung Bronchioloalveolar Carcinoma Nonmucinous	1		1.71507
TCGA-MP-A4TJ-01	TCGA-MP-A4TJ	1	339	NA	62	FEMALE	M0	N0	T1	Stage IA	Lung Signet Ring Adenocarcinoma	2		0.928767
TCGA-73-4670-01	TCGA-73-4670	0	NA	131	69	FEMALE	M1	N0	T2	Stage IV	Lung Adenocarcinoma- Not Otherwise Specified (NOS)	4		0.358904
TCGA-49-6745-01	TCGA-49-6745	0	NA	522	82	MALE	M0	N2	T2a	Stage IIIA	Lung Adenocarcinoma- Not Otherwise Specified (NOS)	4	Current reformed smoker for < or = 15 years	1.43014
TCGA-38-4631-01	TCGA-38-4631	1	354	NA	72	FEMALE	M0	N0	T2	Stage IB	Lung Adenocarcinoma- Not Otherwise Specified (NOS)	4	Current reformed smoker for < or = 15 years	0.969863
TCGA-38-4626-01	TCGA-38-4626	0	NA	3674	57	FEMALE	M0	N0	T2b	[Discrepancy]	Lung Adenocarcinoma- Not Otherwise Specified (NOS)	2	Current smoker	10.0658
TCGA-55-7227-01	TCGA-55-7227	1	952	53	77	MALE	MX	N1	T3	Stage IIIA	Lung Adenocarcinoma- Not Otherwise Specified (NOS)	3		2.60822
TCGA-55-A57B-01	TCGA-55-A57B	0	NA	546	80	FEMALE	M0	N0	T1b	Stage IA	Lung Adenocarcinoma Mixed Subtype	1		1.49589
TCGA-69-7979-01	TCGA-69-7979	0	NA	408	71	FEMALE	MX	N0	T2a	Stage IB	Lung Acinar Adenocarcinoma	2		1.11781
TCGA-44-A4SS-01	TCGA-44-A4SS	0	NA	415	73	MALE	M0	N0	T1b	Stage IA	Lung Adenocarcinoma- Not Otherwise Specified (NOS)	4		1.13699
TCGA-05-4424-01	TCGA-05-4424	0	NA	913	70	MALE	M0	N0	T3	Stage IIB	Lung Adenocarcinoma Mixed Subtype	4	Current reformed smoker for < or = 15 years	2.50137
TCGA-MN-A4N5-01	TCGA-MN-A4N5	0	NA	84	63	MALE	M0	N0	T1a	Stage IA	Lung Adenocarcinoma- Not Otherwise Specified (NOS)	4		0.230137
TCGA-99-8028-01	TCGA-99-8028	0	NA	1118	50	FEMALE	M0	N0	T1a	Stage IA	Lung Adenocarcinoma- Not Otherwise Specified (NOS)	4		3.06301
TCGA-75-5146-01	TCGA-75-5146	0	NA	2368	NA	MALE	M0	N0	T2	Stage IB	Lung Adenocarcinoma- Not Otherwise Specified (NOS)	3	Current reformed smoker for > 15 years	6.48767
TCGA-55-1596-01	TCGA-55-1596	0	NA	2065	55	MALE	M0	N1	T2	Stage IIB	Lung Adenocarcinoma- Not Otherwise Specified (NOS)	2	Current smoker	5.65753
TCGA-55-7910-01	TCGA-55-7910	0	NA	1040	50	FEMALE	M0	N0	T2b	Stage IIA	Lung Adenocarcinoma- Not Otherwise Specified (NOS)	4		2.84932
TCGA-80-5611-01	TCGA-80-5611	0	NA	2595	NA	MALE	M0	N0	T2	Stage IB	Lung Solid Pattern Predominant Adenocarcinoma	4		7.10959
TCGA-91-6828-01	TCGA-91-6828	0	NA	323	70	MALE	M0	N0	T1a	Stage IA	Lung Adenocarcinoma- Not Otherwise Specified (NOS)	3	Current reformed smoker for > 15 years	0.884932
TCGA-69-7761-01	TCGA-69-7761	0	NA	186	84	MALE	MX	N0	T2a	Stage IB	Lung Acinar Adenocarcinoma	3	Current reformed smoker for > 15 years	0.509589
TCGA-91-6849-01	TCGA-91-6849	0	NA	35	75	FEMALE	MX	N2	T2	Stage IIIA	Lung Adenocarcinoma- Not Otherwise Specified (NOS)	3	Current reformed smoker for > 15 years	0.0958904
TCGA-MP-A4TH-01	TCGA-MP-A4TH	0	NA	741	70	FEMALE	M0	N0	T1a	Stage IA	Lung Adenocarcinoma- Not Otherwise Specified (NOS)	3		2.03014
TCGA-44-7669-01	TCGA-44-7669	1	574	NA	59	MALE	MX	N1	T1b	Stage IIA	Lung Adenocarcinoma- Not Otherwise Specified (NOS)	2		1.5726
TCGA-73-7499-01	TCGA-73-7499	1	1531	519	81	FEMALE	M0	N0	T2a	Stage IB	Lung Adenocarcinoma Mixed Subtype	1		4.19452
TCGA-55-8505-01	TCGA-55-8505	0	NA	440	62	MALE	MX	N2	T1a	Stage IIIA	Lung Adenocarcinoma- Not Otherwise Specified (NOS)	1		1.20548
TCGA-86-8671-01	TCGA-86-8671	0	NA	839	72	FEMALE	M0	N1	T2b	Stage IIB	Lung Papillary Adenocarcinoma	1		2.29863
TCGA-95-7948-01	TCGA-95-7948	0	NA	476	42	FEMALE	M0	N0	T2a	Stage IB	Lung Adenocarcinoma Mixed Subtype	3		1.30411
TCGA-95-7043-01	TCGA-95-7043	1	503	2	63	FEMALE	MX	N0	T1a	Stage IA	Lung Adenocarcinoma Mixed Subtype	4	Current reformed smoker for > 15 years	1.37808
TCGA-50-5044-01	TCGA-50-5044	1	624	NA	72	FEMALE	M0	N1	T4	Stage IIIB	Lung Adenocarcinoma- Not Otherwise Specified (NOS)	NA		1.70959
TCGA-J2-A4AG-01	TCGA-J2-A4AG	0	NA	988	66	FEMALE	MX	N0	T1b	Stage IA	Lung Adenocarcinoma- Not Otherwise Specified (NOS)	3		2.70685
TCGA-86-7955-01	TCGA-86-7955	0	NA	1072	62	MALE	M0	N0	T2a	Stage IB	Lung Adenocarcinoma- Not Otherwise Specified (NOS)	1		2.93699
TCGA-62-A472-01	TCGA-62-A472	0	NA	910	70	MALE	M0	N0	T3	Stage IIB	Lung Adenocarcinoma- Not Otherwise Specified (NOS)	2		2.49315
TCGA-MP-A4SV-01	TCGA-MP-A4SV	1	2620	NA	67	MALE	M0	N0	T2	Stage IB	Lung Adenocarcinoma- Not Otherwise Specified (NOS)	2		7.17808
TCGA-49-AARN-01	TCGA-49-AARN	1	1135	NA	56	FEMALE	MX	N0	T1	Stage IA	Lung Adenocarcinoma- Not Otherwise Specified (NOS)	5		3.10959
TCGA-50-5072-01	TCGA-50-5072	1	250	246	74	MALE	M0	N2	T2	Stage IIIA	Lung Adenocarcinoma- Not Otherwise Specified (NOS)	3	Current reformed smoker for > 15 years	0.684932
TCGA-55-5899-01	TCGA-55-5899	0	NA	930	58	MALE	M0	N1	T1a	[Discrepancy]	Lung Adenocarcinoma- Not Otherwise Specified (NOS)	2		2.54795
TCGA-97-A4LX-01	TCGA-97-A4LX	0	NA	614	81	MALE	M0	N0	T2a	Stage IB	Lung Adenocarcinoma Mixed Subtype	3		1.68219
TCGA-L9-A444-01	TCGA-L9-A444	0	NA	307	60	FEMALE	MX	N0	T1a	Stage IA	Lung Adenocarcinoma- Not Otherwise Specified (NOS)	2		0.841096
TCGA-55-8615-01	TCGA-55-8615	0	NA	446	67	MALE	MX	N2	T3	Stage IIIA	Lung Adenocarcinoma- Not Otherwise Specified (NOS)	2		1.22192
TCGA-50-7109-01	TCGA-50-7109	1	308	255	60	MALE	M0	N0	T1	Stage IA	Lung Adenocarcinoma- Not Otherwise Specified (NOS)	2	Current smoker	0.843836
TCGA-91-7771-01	TCGA-91-7771	0	NA	492	62	MALE	MX	N0	T3	Stage IIB	Lung Adenocarcinoma- Not Otherwise Specified (NOS)	4	Current reformed smoker for < or = 15 years	1.34795
TCGA-97-A4M1-01	TCGA-97-A4M1	0	NA	601	52	FEMALE	M0	N0	T1a	Stage IA	Lung Adenocarcinoma Mixed Subtype	3		1.64658
TCGA-44-5644-01	TCGA-44-5644	0	NA	863	51	FEMALE		N0	T2a	Stage IB	Lung Adenocarcinoma- Not Otherwise Specified (NOS)	2		2.36438
TCGA-78-7536-01	TCGA-78-7536	1	244	NA	69	MALE	M0	N2	T2	Stage IIIA	Lung Adenocarcinoma- Not Otherwise Specified (NOS)	4	Current reformed smoker for < or = 15 years	0.668493
TCGA-MP-A4TI-01	TCGA-MP-A4TI	1	429	NA	72	MALE	M0	N1	T2a	Stage IIA	Lung Adenocarcinoma- Not Otherwise Specified (NOS)	3		1.17534
TCGA-05-4403-01	TCGA-05-4403	0	NA	578	76	MALE	M0	N0	T2	Stage IB	Lung Adenocarcinoma Mixed Subtype	3	Current reformed smoker for > 15 years	1.58356
TCGA-99-7458-01	TCGA-99-7458	0	NA	747	74	FEMALE	M0	N0	T4	Stage IIIA	Lung Bronchioloalveolar Carcinoma Nonmucinous	4	Current reformed smoker for < or = 15 years	2.04658
TCGA-64-5778-01	TCGA-64-5778	0	NA	1305	60	MALE	M0	N0	T2	Stage IB	Lung Bronchioloalveolar Carcinoma Nonmucinous	4	Current reformed smoker for < or = 15 years	3.57534
TCGA-78-7145-01	TCGA-78-7145	1	826	NA	52	FEMALE	M1	N1	T4	Stage IV	Lung Adenocarcinoma- Not Otherwise Specified (NOS)	4	Current reformed smoker for < or = 15 years	2.26301
TCGA-NJ-A4YP-01	TCGA-NJ-A4YP	0	NA	50	52	MALE	M0	N0	T2a	Stage IB	Lung Papillary Adenocarcinoma	5		0.136986
TCGA-55-7283-01	TCGA-55-7283	0	NA	609	76	FEMALE	MX	N2	T3	Stage IIIA	Lung Bronchioloalveolar Carcinoma Nonmucinous	3	Current reformed smoker for > 15 years	1.66849
TCGA-55-8208-01	TCGA-55-8208	0	NA	674	73	FEMALE	M0	N0	T1b	Stage IA	Lung Adenocarcinoma- Not Otherwise Specified (NOS)	2		1.84658
TCGA-78-7537-01	TCGA-78-7537	1	1622	NA	72	MALE	M0	N0	T2	Stage IB	Lung Adenocarcinoma Mixed Subtype	3	Current reformed smoker for > 15 years	4.44384
TCGA-78-7166-01	TCGA-78-7166	1	258	NA	84	MALE	M0	N1	T2	Stage IIB	Lung Adenocarcinoma- Not Otherwise Specified (NOS)	3	Current reformed smoker for > 15 years	0.706849
TCGA-55-7995-01	TCGA-55-7995	0	NA	889	73	FEMALE	M0	N0	T1b	Stage IA	Lung Adenocarcinoma- Not Otherwise Specified (NOS)	4		2.43562
TCGA-49-4494-01	TCGA-49-4494	1	1081	NA	77	MALE	M0	N2	T3	Stage IIIA	Lung Adenocarcinoma- Not Otherwise Specified (NOS)	3	Current reformed smoker for > 15 years	2.96164
TCGA-49-4501-01	TCGA-49-4501	1	1421	NA	67	FEMALE	M0	N0	T2	Stage IB	Lung Adenocarcinoma- Not Otherwise Specified (NOS)	1	Lifelong Non-smoker	3.89315
TCGA-91-6847-01	TCGA-91-6847	0	NA	842	62	FEMALE	MX	N0	T2	Stage IB	Lung Adenocarcinoma- Not Otherwise Specified (NOS)	3	Current reformed smoker for > 15 years	2.30685
TCGA-86-A4JF-01	TCGA-86-A4JF	1	737	0	56	MALE	M0	N0	T3	Stage IIB	Lung Adenocarcinoma- Not Otherwise Specified (NOS)	4		2.01918
TCGA-49-AAR2-01	TCGA-49-AAR2	0	NA	2224	64	MALE	MX	N0	T2	Stage IB	Lung Acinar Adenocarcinoma	4		6.09315
TCGA-78-7159-01	TCGA-78-7159	0	NA	1974	60	FEMALE	M0	NX	T1	Stage IA	Lung Adenocarcinoma Mixed Subtype	4	Current smoker	5.40822
TCGA-55-6971-01	TCGA-55-6971	0	NA	1400	59	FEMALE	MX	N0	T2	Stage IB	Lung Adenocarcinoma- Not Otherwise Specified (NOS)	4	Current reformed smoker for < or = 15 years	3.83562
TCGA-50-5933-01	TCGA-50-5933	1	2393	2370	72	MALE	M0	N2	T4	Stage IIIB	Lung Adenocarcinoma- Not Otherwise Specified (NOS)	NA		6.55616
TCGA-95-A4VK-01	TCGA-95-A4VK	0	NA	651	74	FEMALE	M0	N2	T2b	Stage IIIA	Lung Adenocarcinoma Mixed Subtype	3		1.78356
TCGA-64-5779-01	TCGA-64-5779	0	NA	864	61	MALE	M0	N2	T2	Stage IIIA	Lung Acinar Adenocarcinoma	4		2.36712
TCGA-44-A47G-01	TCGA-44-A47G	0	NA	351	73	FEMALE	M0	N0	T1	Stage IA	Lung Adenocarcinoma- Not Otherwise Specified (NOS)	4		0.961644
TCGA-97-8179-01	TCGA-97-8179	0	NA	435	72	MALE	M0	N0	T1a	Stage IA	Lung Acinar Adenocarcinoma	3		1.19178
TCGA-78-7155-01	TCGA-78-7155	1	1171	NA	68	MALE	M0	N0	T2	Stage IB	Lung Adenocarcinoma- Not Otherwise Specified (NOS)	4	Current reformed smoker for < or = 15 years	3.20822
TCGA-75-6206-01	TCGA-75-6206	0	NA	2590	NA	MALE	M0	N0	T2	Stage IB	Lung Adenocarcinoma- Not Otherwise Specified (NOS)	3		7.09589
TCGA-05-4418-01	TCGA-05-4418	1	274	NA	69	MALE	M0	N2	T3	Stage IIIA	Lung Adenocarcinoma Mixed Subtype	2	Current smoker	0.750685
TCGA-44-2661-01	TCGA-44-2661	0	NA	1159	69	FEMALE	M0	N0	T1	Stage IA	Lung Adenocarcinoma- Not Otherwise Specified (NOS)	1	Lifelong Non-smoker	3.17534
TCGA-80-5608-01	TCGA-80-5608	0	NA	2832	NA	FEMALE	M0	N0	T1	Stage IA	Lung Adenocarcinoma- Not Otherwise Specified (NOS)	2	Current smoker	7.7589
TCGA-55-6984-01	TCGA-55-6984	1	760	NA	71	FEMALE	M0	N1	T2	Stage IIB	Lung Adenocarcinoma- Not Otherwise Specified (NOS)	NA		2.08219
TCGA-99-8032-01	TCGA-99-8032	0	NA	44	61	MALE	M0	N0	T1a	Stage IA	Lung Adenocarcinoma- Not Otherwise Specified (NOS)	2		0.120548
TCGA-55-8512-01	TCGA-55-8512	1	607	3	41	MALE	M1b	N1	T1a	Stage IV	Lung Bronchioloalveolar Carcinoma Nonmucinous	2		1.66301
TCGA-97-A4M2-01	TCGA-97-A4M2	0	NA	624	66	MALE	M0	N0	T1a	Stage IA	Lung Adenocarcinoma Mixed Subtype	2		1.70959
TCGA-67-3772-01	TCGA-67-3772	0	NA	573	82	FEMALE	M0	N0	T2	Stage IB	Lung Adenocarcinoma- Not Otherwise Specified (NOS)	1	Lifelong Non-smoker	1.56986
TCGA-86-7954-01	TCGA-86-7954	0	NA	605	68	FEMALE	M0	N0	T2	Stage IB	Lung Bronchioloalveolar Carcinoma Nonmucinous	3		1.65753
TCGA-L9-A743-01	TCGA-L9-A743	0	NA	664	56	MALE	M0	N1	T2a	Stage IIA	Lung Adenocarcinoma- Not Otherwise Specified (NOS)	2		1.81918
TCGA-05-4433-01	TCGA-05-4433	0	NA	730	82	MALE	M0	N0	T2	Stage IB	Lung Adenocarcinoma Mixed Subtype	3	Current reformed smoker for > 15 years	2
TCGA-91-A4BC-01	TCGA-91-A4BC	0	NA	44	59	MALE	MX	N0	T2b	Stage IIA	Lung Adenocarcinoma- Not Otherwise Specified (NOS)	4		0.120548
TCGA-91-6829-01	TCGA-91-6829	1	1258	NA	78	MALE	MX	N0	T2	Stage IB	Lung Bronchioloalveolar Carcinoma Nonmucinous	4	Current reformed smoker for < or = 15 years	3.44658
TCGA-44-6779-01	TCGA-44-6779	1	500	NA	50	FEMALE	MX	N1	T2	Stage IIB	Lung Adenocarcinoma- Not Otherwise Specified (NOS)	4	Current reformed smoker for < or = 15 years	1.36986
TCGA-05-4432-01	TCGA-05-4432	0	NA	761	66	MALE	M0	N1	T2	Stage IIB	Lung Adenocarcinoma Mixed Subtype	2	Current smoker	2.08493
TCGA-05-4398-01	TCGA-05-4398	0	NA	1431	47	FEMALE	M0	N3	T4	Stage IIIB	Lung Adenocarcinoma Mixed Subtype	2	Current smoker	3.92055
TCGA-L4-A4E5-01	TCGA-L4-A4E5	0	NA	578	48	FEMALE	M0	N0	T1	Stage I	Lung Adenocarcinoma- Not Otherwise Specified (NOS)	4		1.58356
TCGA-53-7624-01	TCGA-53-7624	1	1043	NA	40	FEMALE	M1	N0	T2	Stage IV	Lung Adenocarcinoma- Not Otherwise Specified (NOS)	2		2.85753
TCGA-55-6968-01	TCGA-55-6968	1	1293	NA	61	MALE	M1	N0	T1	Stage IV	Lung Adenocarcinoma- Not Otherwise Specified (NOS)	2		3.54247
TCGA-93-A4JP-01	TCGA-93-A4JP	0	NA	578	64	MALE	M1b	NX	TX	Stage IV	Lung Papillary Adenocarcinoma	1		1.58356
TCGA-44-2655-01	TCGA-44-2655	0	NA	1324	65	FEMALE	M0	N0	T1	Stage IA	Lung Adenocarcinoma- Not Otherwise Specified (NOS)	3	Current reformed smoker for > 15 years	3.6274
TCGA-55-1594-01	TCGA-55-1594	0	NA	1178	68	MALE	M0	N2	T2	Stage IIIA	Lung Adenocarcinoma- Not Otherwise Specified (NOS)	2	Current smoker	3.2274
TCGA-50-5941-01	TCGA-50-5941	0	NA	1474	55	FEMALE	M0	N2	T2a	Stage IIIA	Lung Adenocarcinoma- Not Otherwise Specified (NOS)	2	Current smoker	4.03836
TCGA-49-6767-01	TCGA-49-6767	0	NA	677	46	FEMALE	MX	N0	T3	Stage IIB	Lung Adenocarcinoma- Not Otherwise Specified (NOS)	2	Current smoker	1.85479
TCGA-78-7539-01	TCGA-78-7539	0	NA	791	75	FEMALE	M0	N0	T2b	Stage IIA	Lung Adenocarcinoma Mixed Subtype	3	Current smoker	2.16712
TCGA-55-7726-01	TCGA-55-7726	0	NA	652	72	FEMALE	MX	N0	T1b	Stage IA	Lung Adenocarcinoma- Not Otherwise Specified (NOS)	3		1.7863
TCGA-78-7162-01	TCGA-78-7162	1	3169	NA	75	MALE	M0	N0	T1	Stage IA	Lung Adenocarcinoma Mixed Subtype	2	Current smoker	8.68219
TCGA-55-6979-01	TCGA-55-6979	1	237	NA	59	FEMALE	M0	N1	T2	Stage IIB	Lung Adenocarcinoma- Not Otherwise Specified (NOS)	3	Current reformed smoker for > 15 years	0.649315
TCGA-86-8669-01	TCGA-86-8669	0	NA	938	64	MALE	M0	N0	T1b	Stage IA	Lung Adenocarcinoma- Not Otherwise Specified (NOS)	2		2.56986
TCGA-75-6212-01	TCGA-75-6212	1	1516	NA	NA	FEMALE	M0	N1	T2	Stage IIB	Lung Micropapillary Adenocarcinoma	1	Lifelong Non-smoker	4.15342
TCGA-44-3396-01	TCGA-44-3396	0	NA	1130	74	FEMALE	M0	N2	T2	Stage IIIA	Lung Adenocarcinoma- Not Otherwise Specified (NOS)	2	Current smoker	3.09589
TCGA-50-8457-01	TCGA-50-8457	0	NA	1125	63	FEMALE	M0	N0	T1a	Stage IA	Lung Adenocarcinoma Mixed Subtype	4		3.08219
TCGA-49-AARE-01	TCGA-49-AARE	1	1229	NA	51	FEMALE	MX	N0	T1	Stage IA	Lung Adenocarcinoma- Not Otherwise Specified (NOS)	4		3.36712
TCGA-49-4487-01	TCGA-49-4487	1	855	NA	72	FEMALE	M0	N0	T1	Stage IA	Lung Adenocarcinoma- Not Otherwise Specified (NOS)	4	Current reformed smoker for < or = 15 years	2.34247
TCGA-44-6774-01	TCGA-44-6774	0	NA	658	56	FEMALE	M0	N2	T1	Stage IIIA	Lung Adenocarcinoma- Not Otherwise Specified (NOS)	2	Current smoker	1.80274
TCGA-L9-A5IP-01	TCGA-L9-A5IP	1	58	NA	40	FEMALE	M1b	N2	T3	Stage IV	Lung Adenocarcinoma- Not Otherwise Specified (NOS)	4		0.158904
TCGA-69-8253-01	TCGA-69-8253	0	NA	426	59	FEMALE	MX	N1	T1a	Stage IIA	Lung Adenocarcinoma Mixed Subtype	4		1.16712
TCGA-L9-A7SV-01	TCGA-L9-A7SV	0	NA	565	69	MALE	M0	N1	T2a	Stage IIA	Lung Adenocarcinoma- Not Otherwise Specified (NOS)	3		1.54795
TCGA-97-8172-01	TCGA-97-8172	0	NA	545	75	FEMALE	M0	N0	T2a	Stage IB	Lung Acinar Adenocarcinoma	3		1.49315
TCGA-86-A4P7-01	TCGA-86-A4P7	0	NA	415	63	FEMALE	M0	N0	T2a	Stage IB	Lung Adenocarcinoma- Not Otherwise Specified (NOS)	1		1.13699
TCGA-55-7574-01	TCGA-55-7574	1	995	95	64	FEMALE	M0	N0	T2a	Stage IB	Lung Adenocarcinoma- Not Otherwise Specified (NOS)	4	Current reformed smoker for < or = 15 years	2.72603
TCGA-55-8620-01	TCGA-55-8620	1	375	66	60	MALE	M1b	N1	T1a	Stage IV	Lung Adenocarcinoma- Not Otherwise Specified (NOS)	4		1.0274
TCGA-55-7728-01	TCGA-55-7728	0	NA	704	64	FEMALE	MX	N0	T2a	Stage IB	Mucinous (Colloid) Carcinoma	4	Current reformed smoker for < or = 15 years	1.92877
TCGA-69-7973-01	TCGA-69-7973	0	NA	230	42	FEMALE	M0	N0	T2a	Stage IB	Lung Adenocarcinoma Mixed Subtype	4		0.630137
TCGA-50-5932-01	TCGA-50-5932	1	1235	1091	75	MALE	M0	N1	T2	Stage IIB	Lung Adenocarcinoma- Not Otherwise Specified (NOS)	NA		3.38356
TCGA-05-4430-01	TCGA-05-4430	0	NA	761	59	FEMALE	M0	N0	T2	Stage IB	Lung Adenocarcinoma Mixed Subtype	4	Current reformed smoker for < or = 15 years	2.08493
TCGA-49-4486-01	TCGA-49-4486	1	2318	NA	72	MALE	M0	N0	T1	Stage IA	Lung Adenocarcinoma- Not Otherwise Specified (NOS)	3	Current reformed smoker for > 15 years	6.35068
TCGA-78-8662-01	TCGA-78-8662	1	3361	NA	53	FEMALE	M0	N0	T2	Stage IB	Lung Adenocarcinoma- Not Otherwise Specified (NOS)	2		9.20822
TCGA-95-8039-01	TCGA-95-8039	0	NA	830	72	MALE	MX	N0	T1	Stage IA	Lung Acinar Adenocarcinoma	1		2.27397
TCGA-MP-A4TA-01	TCGA-MP-A4TA	1	950	NA	75	FEMALE	M0	N0	T1	Stage IA	Lung Adenocarcinoma- Not Otherwise Specified (NOS)	4		2.60274
TCGA-55-7284-01	TCGA-55-7284	1	243	121	74	MALE	MX	N0	T3	Stage IIB	Lung Bronchioloalveolar Carcinoma Nonmucinous	3		0.665753
TCGA-69-7764-01	TCGA-69-7764	0	NA	414	75	MALE	M0	N0	T1b	Stage IA	Lung Adenocarcinoma Mixed Subtype	3	Current reformed smoker for > 15 years	1.13425
TCGA-44-A4SU-01	TCGA-44-A4SU	1	409	76	67	FEMALE	MX	N0	T1a	Stage IA	Lung Adenocarcinoma- Not Otherwise Specified (NOS)	4		1.12055
TCGA-49-4506-01	TCGA-49-4506	1	999	NA	68	FEMALE	M0	N1	T2	Stage IIB	Lung Adenocarcinoma- Not Otherwise Specified (NOS)	2	Current smoker	2.73699
TCGA-78-7161-01	TCGA-78-7161	1	291	215	69	FEMALE	M0	N0	T3	Stage IIB	Lung Adenocarcinoma Mixed Subtype	4	Current reformed smoker for < or = 15 years	0.79726
TCGA-49-AAQV-01	TCGA-49-AAQV	1	677	NA	63	FEMALE	MX	N1	T1	Stage II	Lung Adenocarcinoma Mixed Subtype	1		1.85479
TCGA-62-A46P-01	TCGA-62-A46P	1	594	NA	65	MALE	M0	N0	T2	Stage IB	Lung Adenocarcinoma Mixed Subtype	4		1.6274
TCGA-49-6761-01	TCGA-49-6761	0	NA	354	68	FEMALE	MX	N2	T1	Stage IIIA	Lung Adenocarcinoma- Not Otherwise Specified (NOS)	4	Current reformed smoker for < or = 15 years	0.969863
TCGA-44-3919-01	TCGA-44-3919	1	1026	190	71	FEMALE	M0	N0	T1	Stage IA	Lung Adenocarcinoma- Not Otherwise Specified (NOS)	1	Lifelong Non-smoker	2.81096
TCGA-69-7980-01	TCGA-69-7980	0	NA	362	70	FEMALE	M0	N0	T1b	Stage I	Lung Adenocarcinoma- Not Otherwise Specified (NOS)	4		0.991781
TCGA-93-7348-01	TCGA-93-7348	0	NA	531	75	FEMALE	MX	N0	T1a	Stage IA	Lung Adenocarcinoma- Not Otherwise Specified (NOS)	4	Current reformed smoker for < or = 15 years	1.45479
TCGA-78-7158-01	TCGA-78-7158	1	179	NA	59	FEMALE	M0	N2	T4	Stage IIIB	Lung Adenocarcinoma Mixed Subtype	4	Current reformed smoker for < or = 15 years	0.490411
TCGA-05-5425-01	TCGA-05-5425	0	NA	882	68	MALE	M0	N1	T2b	Stage IIB	Lung Adenocarcinoma Mixed Subtype	3		2.41644
TCGA-91-6831-01	TCGA-91-6831	0	NA	310	66	MALE	MX	N0	T2	Stage IB	Lung Adenocarcinoma- Not Otherwise Specified (NOS)	2		0.849315
TCGA-97-8175-01	TCGA-97-8175	0	NA	551	55	FEMALE	M0	N0	T2a	Stage IB	Lung Solid Pattern Predominant Adenocarcinoma	3		1.50959
TCGA-50-6594-01	TCGA-50-6594	1	370	NA	79	FEMALE	M0	N2	T3	Stage IIIA	Lung Adenocarcinoma- Not Otherwise Specified (NOS)	4		1.0137
TCGA-86-7714-01	TCGA-86-7714	1	625	0	61	FEMALE	M0	N2	T1b	Stage IIIA	Lung Adenocarcinoma Mixed Subtype	2	Current smoker	1.71233
TCGA-86-6562-01	TCGA-86-6562	1	376	0	52	MALE	M0	N1	T2a	Stage IIA	Lung Adenocarcinoma- Not Otherwise Specified (NOS)	1	Lifelong Non-smoker	1.03014
TCGA-55-8090-01	TCGA-55-8090	1	598	6	80	MALE	M0	N0	T1a	Stage IA	Lung Adenocarcinoma- Not Otherwise Specified (NOS)	2		1.63836
TCGA-55-7911-01	TCGA-55-7911	0	NA	537	70	FEMALE	MX	N0	T1a	Stage IA	Lung Adenocarcinoma- Not Otherwise Specified (NOS)	3	Current reformed smoker for > 15 years	1.47123
TCGA-55-8507-01	TCGA-55-8507	0	NA	418	53	MALE	MX	N0	T1a	Stage IA	Lung Adenocarcinoma- Not Otherwise Specified (NOS)	2		1.14521
TCGA-93-8067-01	TCGA-93-8067	0	NA	186	77	MALE	MX	N0	T2a	Stage IB	Lung Adenocarcinoma- Not Otherwise Specified (NOS)	4		0.509589
TCGA-97-7553-01	TCGA-97-7553	0	NA	1870	58	FEMALE	MX	N0	T1	Stage IA	Lung Bronchioloalveolar Carcinoma Nonmucinous	2	Current smoker	5.12329
TCGA-55-8205-01	TCGA-55-8205	0	NA	599	76	FEMALE	M0	N0	T2b	Stage IIA	Lung Adenocarcinoma- Not Otherwise Specified (NOS)	4		1.6411
TCGA-05-4390-01	TCGA-05-4390	0	NA	1126	58	FEMALE	M0	N0	T2	Stage IB	Lung Adenocarcinoma Mixed Subtype	4	Current reformed smoker for < or = 15 years	3.08493
TCGA-86-8668-01	TCGA-86-8668	0	NA	423	61	FEMALE	M0	N0	T1b	Stage IA	Lung Bronchioloalveolar Carcinoma Mucinous	1		1.1589
TCGA-62-8398-01	TCGA-62-8398	1	444	NA	55	MALE	M0	N2	T2	Stage IIIA	Lung Adenocarcinoma Mixed Subtype	4		1.21644
TCGA-55-8513-01	TCGA-55-8513	0	NA	791	77	FEMALE	MX	N0	T3	Stage IIB	Mucinous (Colloid) Carcinoma	1		2.16712
TCGA-83-5908-01	TCGA-83-5908	0	NA	824	59	FEMALE	M0	N0	T1	Stage IA	Lung Adenocarcinoma- Not Otherwise Specified (NOS)	4		2.25753
TCGA-05-4422-01	TCGA-05-4422	0	NA	365	68	MALE	M0	N0	T2	Stage IB	Lung Adenocarcinoma Mixed Subtype	4	Current reformed smoker for < or = 15 years	1
TCGA-50-5045-01	TCGA-50-5045	1	2174	NA	57	FEMALE	M0	N1	T2	[Discrepancy]	Lung Adenocarcinoma- Not Otherwise Specified (NOS)	NA		5.95616
TCGA-91-6836-01	TCGA-91-6836	0	NA	417	52	FEMALE	MX	N0	T2	Stage IB	Lung Adenocarcinoma- Not Otherwise Specified (NOS)	2		1.14247
TCGA-55-6975-01	TCGA-55-6975	1	118	NA	61	MALE	M0	N1	T2	Stage IIB	Lung Adenocarcinoma Mixed Subtype	4		0.323288
TCGA-55-A491-01	TCGA-55-A491	0	NA	626	81	FEMALE	MX	N0	T1b	Stage IA	Lung Adenocarcinoma- Not Otherwise Specified (NOS)	3		1.71507
TCGA-93-7347-01	TCGA-93-7347	0	NA	683	76	FEMALE	MX	N0	T1a	Stage IA	Lung Adenocarcinoma Mixed Subtype	3	Current reformed smoker for > 15 years	1.87123
TCGA-MP-A4T9-01	TCGA-MP-A4T9	1	1265	NA	54	FEMALE	MX	N2	T2	Stage IIIA	Lung Adenocarcinoma- Not Otherwise Specified (NOS)	4		3.46575
TCGA-49-AAR9-01	TCGA-49-AAR9	1	260	NA	61	MALE	MX	N0	T3	Stage IIB	Lung Adenocarcinoma- Not Otherwise Specified (NOS)	2		0.712329
TCGA-55-8091-01	TCGA-55-8091	0	NA	600	74	MALE	MX	N0	T2	Stage IB	Lung Adenocarcinoma- Not Otherwise Specified (NOS)	3		1.64384
TCGA-97-7547-01	TCGA-97-7547	0	NA	1965	67	FEMALE	MX	N0	T2	Stage IB	Lung Papillary Adenocarcinoma	3		5.38356
TCGA-05-4417-01	TCGA-05-4417	0	NA	455	51	FEMALE	M0	N0	T2	Stage IB	Lung Adenocarcinoma Mixed Subtype	4	Current reformed smoker for < or = 15 years	1.24658
TCGA-62-A46R-01	TCGA-62-A46R	1	1725	NA	54	FEMALE	M0	N0	T2	Stage IB	Lung Adenocarcinoma Mixed Subtype	4		4.72603
TCGA-49-4490-01	TCGA-49-4490	1	385	NA	45	FEMALE	M0	N2	T3	Stage IIIA	Lung Adenocarcinoma- Not Otherwise Specified (NOS)	3	Current reformed smoker for > 15 years	1.05479
TCGA-62-A46Y-01	TCGA-62-A46Y	1	414	NA	70	FEMALE	M0	N2	T2	Stage IIIA	Lung Adenocarcinoma Mixed Subtype	1		1.13425
TCGA-97-A4M7-01	TCGA-97-A4M7	0	NA	629	74	MALE	M0	N0	T1b	Stage IA	Lung Adenocarcinoma Mixed Subtype	3		1.72329

## Sheet: GSE19188
The clincial information of GSE19188
Sample	cell type:ch1	gender:ch1	overall survival:ch1	status:ch1	tissue type:ch1	vital_status	tissue type
GSM475657	healthy	Not available	Not available	Not available	healthy	2	0
GSM475658	healthy	Not available	Not available	Not available	healthy	2	0
GSM475659	healthy	Not available	Not available	Not available	healthy	2	0
GSM475660	healthy	Not available	Not available	Not available	healthy	2	0
GSM475663	healthy	Not available	Not available	Not available	healthy	2	0
GSM475665	healthy	Not available	Not available	Not available	healthy	2	0
GSM475666	healthy	Not available	Not available	Not available	healthy	2	0
GSM475667	healthy	Not available	Not available	Not available	healthy	2	0
GSM475669	healthy	Not available	Not available	Not available	healthy	2	0
GSM475671	healthy	Not available	Not available	Not available	healthy	2	0
GSM475673	healthy	Not available	Not available	Not available	healthy	2	0
GSM475675	healthy	Not available	Not available	Not available	healthy	2	0
GSM475678	healthy	M	Not available	Not available	healthy	2	0
GSM475680	healthy	F	Not available	Not available	healthy	2	0
GSM475682	healthy	M	Not available	Not available	healthy	2	0
GSM475684	healthy	F	Not available	Not available	healthy	2	0
GSM475686	healthy	M	Not available	Not available	healthy	2	0
GSM475688	healthy	M	Not available	Not available	healthy	2	0
GSM475690	healthy	M	Not available	Not available	healthy	2	0
GSM475693	healthy	M	Not available	Not available	healthy	2	0
GSM475695	healthy	M	Not available	Not available	healthy	2	0
GSM475697	healthy	M	Not available	Not available	healthy	2	0
GSM475699	healthy	F	Not available	Not available	healthy	2	0
GSM475702	healthy	M	Not available	Not available	healthy	2	0
GSM475704	healthy	M	Not available	Not available	healthy	2	0
GSM475705	healthy	M	Not available	Not available	healthy	2	0
GSM475707	healthy	M	Not available	Not available	healthy	2	0
GSM475711	healthy	M	Not available	Not available	healthy	2	0
GSM475714	healthy	M	Not available	Not available	healthy	2	0
GSM475716	healthy	M	Not available	Not available	healthy	2	0
GSM475718	healthy	M	Not available	Not available	healthy	2	0
GSM475721	healthy	F	Not available	Not available	healthy	2	0
GSM475723	healthy	F	Not available	Not available	healthy	2	0
GSM475725	healthy	F	Not available	Not available	healthy	2	0
GSM475726	healthy	M	Not available	Not available	healthy	2	0
GSM475729	healthy	M	Not available	Not available	healthy	2	0
GSM475732	healthy	M	Not available	Not available	healthy	2	0
GSM475734	healthy	M	Not available	Not available	healthy	2	0
GSM475736	healthy	M	Not available	Not available	healthy	2	0
GSM475738	healthy	M	Not available	Not available	healthy	2	0
GSM475740	healthy	M	Not available	Not available	healthy	2	0
GSM475742	healthy	M	Not available	Not available	healthy	2	0
GSM475743	healthy	M	Not available	Not available	healthy	2	0
GSM475745	healthy	M	Not available	Not available	healthy	2	0
GSM475746	healthy	M	Not available	Not available	healthy	2	0
GSM475749	healthy	M	Not available	Not available	healthy	2	0
GSM475750	healthy	M	Not available	Not available	healthy	2	0
GSM475752	healthy	M	Not available	Not available	healthy	2	0
GSM475754	healthy	M	Not available	Not available	healthy	2	0
GSM475755	healthy	M	Not available	Not available	healthy	2	0
GSM475757	healthy	M	Not available	Not available	healthy	2	0
GSM475764	healthy	F	Not available	Not available	healthy	2	0
GSM475766	healthy	M	Not available	Not available	healthy	2	0
GSM475767	healthy	M	Not available	Not available	healthy	2	0
GSM475771	healthy	F	Not available	Not available	healthy	2	0
GSM475775	healthy	F	Not available	Not available	healthy	2	0
GSM475781	healthy	M	Not available	Not available	healthy	2	0
GSM475783	healthy	M	Not available	Not available	healthy	2	0
GSM475786	healthy	F	Not available	Not available	healthy	2	0
GSM475790	healthy	M	Not available	Not available	healthy	2	0
GSM475798	healthy	F	Not available	Not available	healthy	2	0
GSM475800	healthy	M	Not available	Not available	healthy	2	0
GSM475807	healthy	M	Not available	Not available	healthy	2	0
GSM475809	healthy	M	Not available	Not available	healthy	2	0
GSM475811	healthy	Not available	Not available	Not available	healthy	2	0
GSM475656	LCC	M	12.5	deceased	tumor	0	1
GSM475661	LCC	Not available	Not available	Not available	tumor	2	1
GSM475662	ADC	Not available	Not available	Not available	tumor	2	1
GSM475664	SCC	Not available	Not available	Not available	tumor	2	1
GSM475668	SCC	Not available	Not available	Not available	tumor	2	1
GSM475670	ADC	Not available	Not available	Not available	tumor	2	1
GSM475672	ADC	Not available	Not available	Not available	tumor	2	1
GSM475674	SCC	Not available	Not available	Not available	tumor	2	1
GSM475676	ADC	Not available	Not available	Not available	tumor	2	1
GSM475677	ADC	Not available	Not available	Not available	tumor	2	1
GSM475679	ADC	F	127	alive	tumor	1	1
GSM475681	ADC	F	12.57	deceased	tumor	0	1
GSM475683	ADC	M	0.67	deceased	tumor	0	1
GSM475685	ADC	F	98.93	alive	tumor	1	1
GSM475687	ADC	F	87.7	deceased	tumor	0	1
GSM475689	ADC	M	10.33	deceased	tumor	0	1
GSM475691	ADC	M	4.87	deceased	tumor	0	1
GSM475692	ADC	M	20.37	deceased	tumor	0	1
GSM475694	SCC	M	37.63	deceased	tumor	0	1
GSM475696	ADC	M	66.47	deceased	tumor	0	1
GSM475698	ADC	M	110.8	alive	tumor	1	1
GSM475700	ADC	F	22.57	deceased	tumor	0	1
GSM475701	ADC	F	103.7	alive	tumor	1	1
GSM475703	ADC	M	124.83	alive	tumor	1	1
GSM475706	ADC	M	21.3	deceased	tumor	0	1
GSM475708	ADC	M	0.87	deceased	tumor	0	1
GSM475709	ADC	M	8.27	deceased	tumor	0	1
GSM475710	ADC	M	116.83	alive	tumor	1	1
GSM475712	ADC	M	17.3	deceased	tumor	0	1
GSM475713	SCC	F	127.17	alive	tumor	1	1
GSM475715	ADC	M	79.87	deceased	tumor	0	1
GSM475717	LCC	M	79.27	deceased	tumor	0	1
GSM475719	SCC	M	10.03	deceased	tumor	0	1
GSM475720	LCC	M	5.5	deceased	tumor	0	1
GSM475722	LCC	F	17.67	deceased	tumor	0	1
GSM475724	LCC	F	51.9	alive	tumor	1	1
GSM475727	LCC	M	56.5	deceased	tumor	0	1
GSM475728	SCC	M	15.07	deceased	tumor	0	1
GSM475730	SCC	M	2.43	deceased	tumor	0	1
GSM475731	SCC	M	86.27	deceased	tumor	0	1
GSM475733	SCC	M	51.23	alive	tumor	1	1
GSM475735	SCC	F	27.17	deceased	tumor	0	1
GSM475737	LCC	M	6.77	deceased	tumor	0	1
GSM475739	LCC	M	2.67	alive	tumor	1	1
GSM475741	LCC	M	47.23	alive	tumor	1	1
GSM475744	SCC	M	32.77	alive	tumor	1	1
GSM475747	ADC	M	16.7	deceased	tumor	0	1
GSM475748	SCC	M	110	alive	tumor	1	1
GSM475751	SCC	M	0.07	deceased	tumor	0	1
GSM475753	SCC	M	108.3	alive	tumor	1	1
GSM475756	SCC	M	31.47	deceased	tumor	0	1
GSM475758	SCC	M	11.43	deceased	tumor	0	1
GSM475759	SCC	M	55.07	alive	tumor	1	1
GSM475760	SCC	M	63.03	deceased	tumor	0	1
GSM475761	ADC	F	24.17	deceased	tumor	0	1
GSM475762	SCC	M	32.07	deceased	tumor	0	1
GSM475763	SCC	M	3.17	deceased	tumor	0	1
GSM475765	ADC	F	46.7	deceased	tumor	0	1
GSM475768	ADC	F	2.53	deceased	tumor	0	1
GSM475769	LCC	F	26.43	deceased	tumor	0	1
GSM475770	ADC	F	63.87	alive	tumor	1	1
GSM475772	ADC	M	27.97	alive	tumor	1	1
GSM475773	ADC	F	89.73	alive	tumor	1	1
GSM475774	LCC	F	29.27	alive	tumor	1	1
GSM475776	LCC	F	35.73	alive	tumor	1	1
GSM475777	LCC	M	9.23	deceased	tumor	0	1
GSM475778	SCC	M	98.5	deceased	tumor	0	1
GSM475779	ADC	M	110.8	alive	tumor	1	1
GSM475780	ADC	F	20.53	deceased	tumor	0	1
GSM475782	SCC	M	3.97	deceased	tumor	0	1
GSM475784	ADC	M	67.87	alive	tumor	1	1
GSM475785	LCC	M	50.53	alive	tumor	1	1
GSM475787	ADC	F	20.93	alive	tumor	1	1
GSM475788	ADC	M	23.13	alive	tumor	1	1
GSM475789	SCC	M	97.73	alive	tumor	1	1
GSM475791	LCC	M	67.63	alive	tumor	1	1
GSM475792	ADC	M	20.37	deceased	tumor	0	1
GSM475793	LCC	M	78.9	alive	tumor	1	1
GSM475794	ADC	M	5.53	deceased	tumor	0	1
GSM475795	ADC	M	13.73	deceased	tumor	0	1
GSM475796	ADC	M	124.3	alive	tumor	1	1
GSM475797	ADC	F	89.03	alive	tumor	1	1
GSM475799	ADC	F	78.63	alive	tumor	1	1
GSM475801	SCC	M	1.13	deceased	tumor	0	1
GSM475802	LCC	M	9.47	deceased	tumor	0	1
GSM475803	ADC	M	60.73	deceased	tumor	0	1
GSM475804	SCC	M	19.17	deceased	tumor	0	1
GSM475805	LCC	F	94.57	alive	tumor	1	1
GSM475806	SCC	M	80.03	deceased	tumor	0	1
GSM475808	ADC	M	2.5	deceased	tumor	0	1
GSM475810	ADC	M	7.13	deceased	tumor	0	1

## Sheet: GSE30219
The clincial information of GSE30219
Sample	source_name_ch1	age at surgery:ch1	disease free survival in months:ch1	follow-up time (months):ch1	gender:ch1	histology:ch1	pm stage:ch1	pn stage:ch1	pt stage:ch1	relapse (event=1; no event=0):ch1	status:ch1	tissue:ch1
GSM748053	Lung Tumour	62	121	121	F	ADC	M0	N0	T1	0	ALIVE	lung tumour
GSM748054	Lung Tumour	50	21	21	M	ADC	M0	N0	T1	0	DEAD	lung tumour
GSM748055	Lung Tumour	62	86	86	F	ADC	M0	N0	T1	0	DEAD	lung tumour
GSM748056	Lung Tumour	71	10	12	M	SQC	M0	N0	T1	1	DEAD	lung tumour
GSM748057	Lung Tumour	62	81	195	M	ADC	M0	N0	T1	1	DEAD	lung tumour
GSM748058	Lung Tumour	53	68	68	F	ADC	M0	N0	T1	0	ALIVE	lung tumour
GSM748059	Lung Tumour	67	52	52	M	SQC	M0	N0	T1	0	DEAD	lung tumour
GSM748061	Lung Tumour	63	70	70	M	SQC	M0	N0	T1	0	DEAD	lung tumour
GSM748062	Lung Tumour	78	115	115	M	SQC	M0	N0	T1	0	ALIVE	lung tumour
GSM748063	Lung Tumour	71	13	72	M	SQC	M0	N0	T1	1	DEAD	lung tumour
GSM748064	Lung Tumour	44	118	118	F	ADC	M0	N0	T1	0	ALIVE	lung tumour
GSM748065	Lung Tumour	51	104	104	M	SQC	M0	N0	T1	1	DEAD	lung tumour
GSM748066	Lung Tumour	51	5	5	M	SQC	M0	N0	T1	0	DEAD	lung tumour
GSM748067	Lung Tumour	58	218	218	M	SQC	M0	N0	T1	0	ALIVE	lung tumour
GSM748068	Lung Tumour	52	87	87	M	ADC	M0	N0	T1	0	ALIVE	lung tumour
GSM748069	Lung Tumour	62	5	85	M	LCC	M0	N0	T1	1	ALIVE	lung tumour
GSM748071	Lung Tumour	60	51	51	M	ADC	M0	N0	T1	0	ALIVE	lung tumour
GSM748072	Lung Tumour	70	134	134	M	SQC	M0	N0	T1	0	ALIVE	lung tumour
GSM748073	Lung Tumour	72	36	36	M	Other	M0	N0	T1	0	DEAD	lung tumour
GSM748074	Lung Tumour	65	54	54	M	SQC	M0	N0	T1	0	ALIVE	lung tumour
GSM748075	Lung Tumour	65	28	34	M	ADC	M0	N0	T1	1	DEAD	lung tumour
GSM748076	Lung Tumour	67	228	228	M	SQC	M0	N0	T1	0	DEAD	lung tumour
GSM748077	Lung Tumour	80	18	20	M	ADC	M0	N0	T1	1	DEAD	lung tumour
GSM748078	Lung Tumour	77	58	58	M	ADC	M0	N0	T1	0	ALIVE	lung tumour
GSM748079	Lung Tumour	65	28	29	M	ADC	M0	N0	T1	1	DEAD	lung tumour
GSM748080	Lung Tumour	60	64	64	M	ADC	M0	N0	T1	0	ALIVE	lung tumour
GSM748081	Lung Tumour	58	6	102	M	ADC	M0	N0	T1	1	ALIVE	lung tumour
GSM748083	Lung Tumour	53	8	8	M	ADC	M0	N0	T1	0	DEAD	lung tumour
GSM748084	Lung Tumour	74	68	71	M	SQC	M0	N0	T1	1	DEAD	lung tumour
GSM748085	Lung Tumour	78	88	89	M	ADC	M0	N0	T1	1	DEAD	lung tumour
GSM748086	Lung Tumour	71	131	131	M	ADC	M0	N0	T1	0	ALIVE	lung tumour
GSM748087	Lung Tumour	60	101	101	M	ADC	M0	N0	T1	0	ALIVE	lung tumour
GSM748088	Lung Tumour	52	170	170	M	SQC	M0	N0	T1	0	ALIVE	lung tumour
GSM748089	Lung Tumour	48	3	25	M	ADC	M0	N0	T1	1	DEAD	lung tumour
GSM748090	Lung Tumour	56	88	88	M	ADC	M0	N0	T1	0	ALIVE	lung tumour
GSM748091	Lung Tumour	49	84	84	M	ADC	M0	N0	T1	0	ALIVE	lung tumour
GSM748092	Lung Tumour	53	116	116	F	ADC	M0	N0	T1	0	ALIVE	lung tumour
GSM748093	Lung Tumour	62	44	44	M	SQC	M0	N0	T1	0	DEAD	lung tumour
GSM748094	Lung Tumour	59	108	108	M	ADC	M0	N0	T1	0	DEAD	lung tumour
GSM748095	Lung Tumour	56	55	55	M	SQC	M0	N0	T1	0	ALIVE	lung tumour
GSM748096	Lung Tumour	78	2	2	M	Other	M0	N0	T1	0	DEAD	lung tumour
GSM748097	Lung Tumour	74	55	55	F	SQC	M0	N0	T1	0	ALIVE	lung tumour
GSM748098	Lung Tumour	60	111	111	M	SQC	M0	N0	T1	0	DEAD	lung tumour
GSM748099	Lung Tumour	70	76	76	F	SQC	M0	N0	T1	0	DEAD	lung tumour
GSM748100	Lung Tumour	62	46	46	M	ADC	M0	N0	T1	0	DEAD	lung tumour
GSM748101	Lung Tumour	70	175	175	F	ADC	M0	N0	T1	0	DEAD	lung tumour
GSM748102	Lung Tumour	64	203	203	M	ADC	M0	N0	T1	0	ALIVE	lung tumour
GSM748103	Lung Tumour	84	59	59	F	ADC	M0	N0	T1	0	ALIVE	lung tumour
GSM748104	Lung Tumour	72	54	74	F	ADC	M0	N0	T1	1	DEAD	lung tumour
GSM748105	Lung Tumour	75	124	124	M	SQC	M0	N0	T1	0	DEAD	lung tumour
GSM748106	Lung Tumour	52	199	199	M	SQC	M0	N0	T1	0	ALIVE	lung tumour
GSM748108	Lung Tumour	63	62	62	F	ADC	M0	N0	T1	0	ALIVE	lung tumour
GSM748109	Lung Tumour	57	40	139	M	SQC	M0	N0	T1	1	DEAD	lung tumour
GSM748110	Lung Tumour	69	52	52	M	SQC	M0	N0	T1	0	ALIVE	lung tumour
GSM748111	Lung Tumour	60	25	25	M	ADC	M0	N0	T1	0	DEAD	lung tumour
GSM748112	Lung Tumour	54	16	31	M	SQC	M0	N0	T1	1	DEAD	lung tumour
GSM748113	Lung Tumour	55	50	90	M	ADC	M0	N0	T1	1	DEAD	lung tumour
GSM748115	Lung Tumour	74	17	17	M	SQC	M0	N0	T1	0	DEAD	lung tumour
GSM748116	Lung Tumour	77	18	40	M	ADC	M0	N0	T1	1	DEAD	lung tumour
GSM748117	Lung Tumour	69	11	11	M	SQC	M0	N0	T1	1	DEAD	lung tumour
GSM748119	Lung Tumour	53	220	220	M	SQC	M0	N0	T1	0	ALIVE	lung tumour
GSM748120	Lung Tumour	67	45	45	M	SQC	M0	N0	T1	0	DEAD	lung tumour
GSM748121	Lung Tumour	47	85	85	F	ADC	M0	N0	T1	0	ALIVE	lung tumour
GSM748122	Lung Tumour	66	113	113	M	ADC	M0	N0	T1	0	ALIVE	lung tumour
GSM748123	Lung Tumour	59	12	12	M	ADC	M0	N0	T1	1	DEAD	lung tumour
GSM748124	Lung Tumour	57	81	81	M	ADC	M0	N0	T1	0	ALIVE	lung tumour
GSM748125	Lung Tumour	65	56	56	M	ADC	M0	N0	T1	0	ALIVE	lung tumour
GSM748126	Lung Tumour	49	69	69	M	ADC	M0	N0	T1	0	ALIVE	lung tumour
GSM748127	Lung Tumour	69	52	52	M	ADC	M0	N0	T1	0	DEAD	lung tumour
GSM748128	Lung Tumour	53	72	72	M	ADC	M0	N0	T1	0	ALIVE	lung tumour
GSM748130	Lung Tumour	60	12	14	M	ADC	M0	N0	T1	1	DEAD	lung tumour
GSM748131	Lung Tumour	73	13	13	M	ADC	M0	N0	T1	0	DEAD	lung tumour
GSM748132	Lung Tumour	63	1	1	M	SQC	M0	N0	T1	0	DEAD	lung tumour
GSM748133	Lung Tumour	60	256	256	M	SQC	M0	N0	T1	0	ALIVE	lung tumour
GSM748134	Lung Tumour	78	0	0	F	ADC	M0	N0	T1	0	DEAD	lung tumour
GSM748135	Lung Tumour	61	175	175	M	ADC	M0	N0	T1	0	ALIVE	lung tumour
GSM748136	Lung Tumour	81	84	84	M	SQC	M0	N0	T1	0	DEAD	lung tumour
GSM748137	Lung Tumour	57	49	49	M	ADC	M0	N0	T1	0	ALIVE	lung tumour
GSM748138	Lung Tumour	53	25	38	M	ADC	M0	N0	T1	1	DEAD	lung tumour
GSM748139	Lung Tumour	65	150	150	M	ADC	M0	N0	T1	0	DEAD	lung tumour
GSM748140	Lung Tumour	57	16	28	M	ADC	M0	N0	T1	1	DEAD	lung tumour
GSM748141	Lung Tumour	59	124	124	M	SQC	M0	N0	T1	0	DEAD	lung tumour
GSM748142	Lung Tumour	52	99	99	M	ADC	M0	N0	T1	0	ALIVE	lung tumour
GSM748143	Lung Tumour	56	127	127	M	ADC	M0	N0	T1	0	DEAD	lung tumour
GSM748144	Lung Tumour	82	53	53	M	Other	M0	N0	T1	0	DEAD	lung tumour
GSM748145	Lung Tumour	67	80	80	M	SQC	M0	N0	T1	0	ALIVE	lung tumour
GSM748146	Lung Tumour	56	18	18	M	ADC	M0	N0	T1	0	DEAD	lung tumour
GSM748147	Lung Tumour	76	117	117	M	ADC	M0	N0	T1	0	ALIVE	lung tumour
GSM748148	Lung Tumour	76	68	68	M	SQC	M0	N0	T1	0	DEAD	lung tumour
GSM748149	Lung Tumour	56	122	122	M	LCC	M0	N0	T1	0	ALIVE	lung tumour
GSM748150	Lung Tumour	56	56	56	M	ADC	M0	N0	T1	0	ALIVE	lung tumour
GSM748151	Lung Tumour	63	57	57	M	SQC	M0	N0	T1	0	DEAD	lung tumour
GSM748152	Lung Tumour	55	177	177	M	ADC	M0	N0	T1	0	ALIVE	lung tumour
GSM748154	Lung Tumour	71	33	40	M	SQC	M0	N0	T1	1	DEAD	lung tumour
GSM748155	Lung Tumour	56	12	12	F	SQC	M0	N0	T1	0	DEAD	lung tumour
GSM748156	Lung Tumour	67	6	16	M	SQC	M0	N0	T1	1	DEAD	lung tumour
GSM748157	Lung Tumour	62	137	137	M	ADC	M0	N0	T1	0	ALIVE	lung tumour
GSM748159	Lung Tumour	46	59	59	M	SQC	M0	N0	T1	0	ALIVE	lung tumour
GSM748160	Lung Tumour	63	216	216	M	LCC	M0	N0	T1	0	ALIVE	lung tumour
GSM748161	Lung Tumour	56	164	175	M	ADC	M0	N0	T1	1	DEAD	lung tumour
GSM748162	Lung Tumour	57	89	89	M	ADC	M0	N0	T1	0	ALIVE	lung tumour
GSM748163	Lung Tumour	63	89	89	M	SQC	M0	N0	T1	0	DEAD	lung tumour
GSM748164	Lung Tumour	72	61	61	M	ADC	M0	N0	T1	0	ALIVE	lung tumour
GSM748165	Lung Tumour	72	17	32	M	SQC	M0	N0	T1	1	DEAD	lung tumour
GSM748166	Lung Tumour	44	65	65	F	ADC	M0	N0	T1	0	ALIVE	lung tumour
GSM748167	Lung Tumour	58	123	123	M	ADC	M0	N0	T1	0	ALIVE	lung tumour
GSM748169	Lung Tumour	54	129	129	M	ADC	M0	N0	T1	0	ALIVE	lung tumour
GSM748170	Lung Tumour	69	2	2	F	ADC	M0	N0	T1	0	DEAD	lung tumour
GSM748171	Lung Tumour	77	13	13	M	ADC	M0	N0	T1	0	DEAD	lung tumour
GSM748172	Lung Tumour	64	62	62	M	SQC	M0	N0	T1	0	ALIVE	lung tumour
GSM748173	Lung Tumour	50	14	14	M	ADC	M0	N0	T1	0	DEAD	lung tumour
GSM748174	Lung Tumour	81	14	14	M	Other	M0	N0	T1	0	DEAD	lung tumour
GSM748175	Lung Tumour	61	134	134	M	ADC	M0	N0	T1	0	ALIVE	lung tumour
GSM748177	Lung Tumour	63	80	80	M	SQC	M0	N0	T1	0	ALIVE	lung tumour
GSM748178	Lung Tumour	74	0	0	M	ADC	M0	N0	T1	0	DEAD	lung tumour
GSM748179	Lung Tumour	47	7	11	F	ADC	M0	N0	T1	1	DEAD	lung tumour
GSM748180	Lung Tumour	75	100	100	M	ADC	M0	N0	T1	0	ALIVE	lung tumour
GSM748181	Lung Tumour	56	51	51	F	ADC	M0	N0	T1	0	ALIVE	lung tumour
GSM748182	Lung Tumour	71	32	33	M	SQC	M0	N0	T1	1	DEAD	lung tumour
GSM748183	Lung Tumour	63	13	13	M	SQC	M0	N0	T1	0	DEAD	lung tumour
GSM748185	Lung Tumour	61	104	175	M	ADC	M0	N1	T3	1	ALIVE	lung tumour
GSM748186	Lung Tumour	57	11	22	M	ADC	M0	N0	T2	1	DEAD	lung tumour
GSM748187	Lung Tumour	71	107	107	M	ADC	M0	N0	T2	0	DEAD	lung tumour
GSM748188	Lung Tumour	71	99	99	M	ADC	M0	N0	T2	0	DEAD	lung tumour
GSM748189	Lung Tumour	73	17	21	F	ADC	M0	N0	T3	1	DEAD	lung tumour
GSM748191	Lung Tumour	53	172	172	M	SQC	M0	N0	T2	0	DEAD	lung tumour
GSM748192	Lung Tumour	58	na	63	M	SQC	M0	N0	T1	na	ALIVE	lung tumour
GSM748193	Lung Tumour	64	8	12	M	SQC	M0	N1	T4	1	DEAD	lung tumour
GSM748195	Lung Tumour	57	11	17	M	SQC	M0	N1	T4	1	DEAD	lung tumour
GSM748196	Lung Tumour	60	41	60	M	BAS	M0	N1	T4	1	DEAD	lung tumour
GSM748197	Lung Tumour	64	na	14	M	LCNE	M0	N0	T2	na	DEAD	lung tumour
GSM748198	Lung Tumour	74	14	14	M	LCNE	M0	N0	T2	1	DEAD	lung tumour
GSM748199	Lung Tumour	52	na	11	F	LCNE	M0	N0	T1	na	DEAD	lung tumour
GSM748200	Lung Tumour	68	na	107	M	LCNE	M0	N0	T2	na	DEAD	lung tumour
GSM748201	Lung Tumour	74	na	2	M	LCNE	M0	N2	T2	na	DEAD	lung tumour
GSM748202	Lung Tumour	77	28	28	M	LCNE	M0	N2	T4	0	DEAD	lung tumour
GSM748203	Lung Tumour	49	na	20	M	LCNE	M1	NX	TX	na	DEAD	lung tumour
GSM748206	Lung Tumour	71	na	91	M	LCNE	M0	N0	T1	na	DEAD	lung tumour
GSM748207	Lung Tumour	46	na	13	M	LCNE	M0	N1	T3	na	DEAD	lung tumour
GSM748209	Lung Tumour	68	4	13	M	SCC	M0	N2	T4	1	DEAD	lung tumour
GSM748210	Lung Tumour	55	18	24	M	LCNE	M0	N1	T3	1	DEAD	lung tumour
GSM748211	Lung Tumour	53	41	91	M	LCNE	M0	N0	T2	1	ALIVE	lung tumour
GSM748212	Lung Tumour	68	5	87	M	LCNE	M0	N1	T2	1	DEAD	lung tumour
GSM748213	Lung Tumour	67	9	14	M	SCC	M1	N2	T2	1	DEAD	lung tumour
GSM748214	Lung Tumour	70	3	3	M	LCNE	M0	N1	T2	0	DEAD	lung tumour
GSM748215	Lung Tumour	54	10	14	M	SCC	M0	N3	T4	1	DEAD	lung tumour
GSM748216	Lung Tumour	41	na	56	M	LCNE	M0	N0	T3	na	ALIVE	lung tumour
GSM748217	Lung Tumour	51	na	32	M	LCNE	M0	N0	T1	na	DEAD	lung tumour
GSM748218	Lung Tumour	68	na	31	M	SCC	M0	N2	T3	na	DEAD	lung tumour
GSM748219	Lung Tumour	71	na	6	M	SCC	M1	N1	T4	na	DEAD	lung tumour
GSM748220	Lung Tumour	58	4	85	F	CARCI	M0	N0	T2	1	ALIVE	lung tumour
GSM748221	Lung Tumour	58	70	85	M	CARCI	M1	N0	T2	1	DEAD	lung tumour
GSM748222	Lung Tumour	ND	11	11	M	CARCI	M0	NX	TX	1	DEAD	lung tumour
GSM748223	Lung Tumour	57	184	184	M	CARCI	M0	N1	T2	0	ALIVE	lung tumour
GSM748224	Lung Tumour	52	155	155	F	CARCI	M0	N1	T2	0	ALIVE	lung tumour
GSM748225	Lung Tumour	29	123	123	M	CARCI	M0	N0	T1	0	ALIVE	lung tumour
GSM748226	Lung Tumour	63	179	179	M	CARCI	M0	N0	T1	0	DEAD	lung tumour
GSM748227	Lung Tumour	15	119	119	M	CARCI	M0	N1	T1	0	ALIVE	lung tumour
GSM748228	Lung Tumour	24	204	204	F	CARCI	M0	N0	T1	0	ALIVE	lung tumour
GSM748229	Lung Tumour	48	na	53	M	LCNE	M0	N1	T1	na	ALIVE	lung tumour
GSM748239	Lung Tumour	65	3	4	M	ADC	M0	N0	T2	1	DEAD	lung tumour
GSM748240	Lung Tumour	52	16	23	M	ADC	M0	N0	T2	1	DEAD	lung tumour
GSM748242	Lung Tumour	64	13	17	F	ADC	M0	N1	T2	1	DEAD	lung tumour
GSM748243	Lung Tumour	62	102	103	M	ADC	M0	N0	T2	1	DEAD	lung tumour
GSM748244	Lung Tumour	56	16	28	M	SCC	M0	N3	T3	1	DEAD	lung tumour
GSM748245	Lung Tumour	59	17	17	M	SCC	M0	N2	T2	1	DEAD	lung tumour
GSM748246	Lung Tumour	62	11	11	M	SCC	M1	N3	TX	0	DEAD	lung tumour
GSM748247	Lung Tumour	47	11	19	M	SCC	M0	N2	T4	1	DEAD	lung tumour
GSM748248	Lung Tumour	83	3	14	M	SCC	M0	N2	TX	1	DEAD	lung tumour
GSM748249	Lung Tumour	71	30	30	M	SCC	M0	N0	T1	0	DEAD	lung tumour
GSM748250	Lung Tumour	51	77	77	M	SCC	M0	N0	T1	0	ALIVE	lung tumour
GSM748251	Lung Tumour	69	2	2	F	SCC	M1	N2	TX	0	DEAD	lung tumour
GSM748252	Lung Tumour	69	140	140	M	SCC	M0	N1	T1	0	ALIVE	lung tumour
GSM748253	Lung Tumour	73	10	11	M	SCC	M0	N3	T2	1	DEAD	lung tumour
GSM748254	Lung Tumour	68	4	4	M	SCC	M0	N2	T4	0	DEAD	lung tumour
GSM748255	Lung Tumour	68	4	6	M	SCC	M0	N2	T3	1	DEAD	lung tumour
GSM748256	Lung Tumour	75	51	54	M	SCC	M0	N3	T2	1	DEAD	lung tumour
GSM748257	Lung Tumour	67	2	8	M	SCC	M0	N3	T2	1	DEAD	lung tumour
GSM748258	Lung Tumour	40	5	10	M	SCC	M0	N2	TX	1	DEAD	lung tumour
GSM748259	Lung Tumour	39	121	121	F	CARCI	M0	N0	T1	0	ALIVE	lung tumour
GSM748260	Lung Tumour	51	111	111	F	CARCI	M0	N0	T1	0	ALIVE	lung tumour
GSM748261	Lung Tumour	71	105	105	M	CARCI	M0	N0	T1	0	ALIVE	lung tumour
GSM748262	Lung Tumour	57	115	115	F	CARCI	M0	N0	T1	0	ALIVE	lung tumour
GSM748263	Lung Tumour	17	102	102	M	CARCI	M0	N0	T1	0	DEAD	lung tumour
GSM748264	Lung Tumour	69	21	42	M	ADC	M0	N0	T2	1	DEAD	lung tumour
GSM748265	Lung Tumour	70	59	59	M	SCC	M0	N0	T1	0	DEAD	lung tumour
GSM748266	Lung Tumour	27	66	66	F	CARCI	M0	N0	T2	0	ALIVE	lung tumour
GSM748267	Lung Tumour	42	244	244	F	CARCI	M0	N0	T1	0	ALIVE	lung tumour
GSM748268	Lung Tumour	31	223	223	M	CARCI	M0	N0	T2	0	ALIVE	lung tumour
GSM748269	Lung Tumour	25	157	157	M	CARCI	M0	N0	T1	0	ALIVE	lung tumour
GSM748270	Lung Tumour	56	175	175	M	CARCI	M0	N1	T1	0	ALIVE	lung tumour
GSM748271	Lung Tumour	69	16	23	F	ADC	M0	N0	T2	1	DEAD	lung tumour
GSM748272	Lung Tumour	35	78	78	F	CARCI	M0	N0	T1	0	ALIVE	lung tumour
GSM748273	Lung Tumour	80	67	67	M	CARCI	M0	N0	T2	0	ALIVE	lung tumour
GSM748274	Lung Tumour	31	180	180	M	CARCI	M0	N0	T2	0	ALIVE	lung tumour
GSM748275	Lung Tumour	66	52	52	M	CARCI	M0	N0	T2	0	DEAD	lung tumour
GSM748276	Lung Tumour	53	28	55	M	ADC	M0	N1	T2	1	DEAD	lung tumour
GSM748277	Lung Tumour	70	193	193	M	ADC	M0	N0	T2	0	DEAD	lung tumour
GSM748278	Lung Tumour	70	12	23	M	ADC	M0	N0	T1	1	DEAD	lung tumour
GSM748279	Lung Tumour	44	205	205	M	ADC	M0	N0	T2	0	ALIVE	lung tumour
GSM748280	Lung Tumour	57	8	23	M	SQC	M0	N1	T1	1	DEAD	lung tumour
GSM748281	Lung Tumour	80	4	4	M	SQC	M0	N0	T3	0	DEAD	lung tumour
GSM748282	Lung Tumour	65	6	13	M	SQC	M0	N0	T2	1	DEAD	lung tumour
GSM748283	Lung Tumour	50	55	67	M	SQC	M0	N1	T1	1	DEAD	lung tumour
GSM748284	Lung Tumour	60	125	125	M	SQC	M0	N0	T3	0	DEAD	lung tumour
GSM748285	Lung Tumour	70	13	22	M	SQC	M0	N1	T3	1	DEAD	lung tumour
GSM748286	Lung Tumour	48	204	204	M	SQC	M0	N1	T2	0	ALIVE	lung tumour
GSM748287	Lung Tumour	58	15	26	F	SQC	M0	N1	T3	1	DEAD	lung tumour
GSM748288	Lung Tumour	66	5	13	F	SQC	M0	N1	T2	1	DEAD	lung tumour
GSM748291	Lung Tumour	65	3	42	M	BAS	M0	N0	T1	1	DEAD	lung tumour
GSM748292	Lung Tumour	64	179	179	M	BAS	M0	N0	T1	0	DEAD	lung tumour
GSM748294	Lung Tumour	66	48	48	M	BAS	M0	N1	T2	0	DEAD	lung tumour
GSM748295	Lung Tumour	70	50	50	M	BAS	M0	N1	T1	0	DEAD	lung tumour
GSM748296	Lung Tumour	50	3	3	M	LCNE	M0	N0	T3	0	ALIVE	lung tumour
GSM748297	Lung Tumour	75	5	8	M	LCNE	M0	N1	T2	1	DEAD	lung tumour
GSM748298	Lung Tumour	65	188	188	F	LCNE	M0	N1	T1	0	ALIVE	lung tumour
GSM748299	Lung Tumour	79	2	2	M	LCNE	M0	N2	T2	1	DEAD	lung tumour
GSM748300	Lung Tumour	80	7	9	M	LCNE	M0	N0	T2	1	DEAD	lung tumour
GSM748301	Lung Tumour	44	24	29	M	BAS	M0	N1	T1	1	DEAD	lung tumour
GSM748302	Lung Tumour	68	91	91	M	BAS	M0	N0	T1	0	ALIVE	lung tumour
GSM748303	Lung Tumour	55	17	83	M	BAS	M0	N1	T2	1	ALIVE	lung tumour
GSM748304	Lung Tumour	67	13	13	M	BAS	M0	N0	T3	1	DEAD	lung tumour
GSM748305	Lung Tumour	56	7	10	M	BAS	M0	N1	T3	1	DEAD	lung tumour
GSM748306	Lung Tumour	82	22	40	M	BAS	M0	N1	T2	1	DEAD	lung tumour
GSM748307	Lung Tumour	57	76	76	M	BAS	M0	N1	T3	0	DEAD	lung tumour
GSM748308	Lung Tumour	64	27	27	M	BAS	M0	N1	T3	1	DEAD	lung tumour
GSM748309	Lung Tumour	54	4	9	M	BAS	M0	N1	T1	1	DEAD	lung tumour
GSM748310	Lung Tumour	64	58	63	M	BAS	M0	N0	T1	1	DEAD	lung tumour
GSM748311	Lung Tumour	50	48	54	M	BAS	M1	N1	T2	1	DEAD	lung tumour
GSM748312	Lung Tumour	60	13	14	M	SQC	M0	N0	T1	1	DEAD	lung tumour
GSM748313	Lung Tumour	57	3	11	M	BAS	M0	N2	T3	1	DEAD	lung tumour
GSM748314	Lung Tumour	65	143	143	M	BAS	M0	N1	T3	0	DEAD	lung tumour
GSM748315	Lung Tumour	62	10	26	M	BAS	M0	N2	T4	1	DEAD	lung tumour
GSM748316	Lung Tumour	65	19	21	F	BAS	M0	N2	T3	1	DEAD	lung tumour
GSM748317	Lung Tumour	69	5	9	M	BAS	M0	N1	T4	1	DEAD	lung tumour
GSM748318	Lung Tumour	77	134	134	M	BAS	M0	N1	T3	0	DEAD	lung tumour
GSM748319	Lung Tumour	71	0	0	M	BAS	M0	N1	T2	0	DEAD	lung tumour
GSM748320	Lung Tumour	55	16	23	M	BAS	M0	N1	T1	1	DEAD	lung tumour
GSM748321	Lung Tumour	50	34	34	M	BAS	M0	N1	T4	0	DEAD	lung tumour
GSM748323	Lung Tumour	50	5	5	M	BAS	M0	N1	T3	0	DEAD	lung tumour
GSM748324	Lung Tumour	73	52	52	M	BAS	M0	N0	T1	0	DEAD	lung tumour
GSM748325	Lung Tumour	66	8	17	M	BAS	M0	N0	T2	1	DEAD	lung tumour
GSM748326	Lung Tumour	79	11	11	M	BAS	M0	N0	T1	0	DEAD	lung tumour
GSM748327	Lung Tumour	53	28	34	F	BAS	M0	N1	T2	1	DEAD	lung tumour
GSM748328	Lung Tumour	58	3	3	M	BAS	M0	N0	T2	0	DEAD	lung tumour
GSM748329	Lung Tumour	70	2	2	M	BAS	M0	N1	T2	0	DEAD	lung tumour
GSM748330	Lung Tumour	64	8	8	M	BAS	M0	N2	T4	0	DEAD	lung tumour
GSM748331	Lung Tumour	82	0	0	M	BAS	M0	N0	T1	0	DEAD	lung tumour
GSM748332	Lung Tumour	77	27	27	M	BAS	M0	N2	T2	0	DEAD	lung tumour
GSM748333	Lung Tumour	61	41	45	M	BAS	M0	N1	T3	1	DEAD	lung tumour
GSM748334	Lung Tumour	70	93	100	M	BAS	M0	N1	T1	1	DEAD	lung tumour
GSM748335	Lung Tumour	71	88	88	M	BAS	M0	N0	T2	0	DEAD	lung tumour
GSM748336	Lung Tumour	67	5	7	F	LCNE	M0	N2	T3	1	DEAD	lung tumour
GSM748337	Lung Tumour	74	2	3	M	LCNE	M1	N2	T2	1	DEAD	lung tumour
GSM748338	Lung Tumour	61	1	1	M	LCNE	M0	N0	T2	0	DEAD	lung tumour
GSM748339	Lung Tumour	47	2	4	M	LCNE	M0	N2	T4	1	DEAD	lung tumour
GSM748341	Lung Tumour	46	206	206	M	LCNE	M0	N2	T1	0	ALIVE	lung tumour
GSM748342	Lung Tumour	63	104	104	M	LCNE	M0	N0	T2	0	DEAD	lung tumour
GSM748343	Lung Tumour	69	4	7	M	LCNE	M0	N3	T4	1	DEAD	lung tumour
GSM748344	Lung Tumour	54	79	140	M	LCNE	M0	N2	T4	1	DEAD	lung tumour
GSM748345	Lung Tumour	45	9	9	M	LCNE	M0	N2	T4	0	DEAD	lung tumour
GSM748346	Lung Tumour	58	15	23	M	LCNE	M0	N0	T2	1	DEAD	lung tumour
GSM748347	Lung Tumour	55	8	11	M	LCNE	M0	N3	T3	1	DEAD	lung tumour
GSM748348	Lung Tumour	54	10	11	M	LCNE	M0	N3	T3	1	DEAD	lung tumour
GSM748349	Lung Tumour	72	6	174	M	LCNE	M0	N0	T2	1	DEAD	lung tumour
GSM748350	Lung Tumour	74	5	8	M	LCNE	M0	N1	T2	1	DEAD	lung tumour
GSM748351	Lung Tumour	59	63	105	F	LCNE	M0	N1	T3	1	DEAD	lung tumour
GSM748352	Lung Tumour	39	9	29	M	LCNE	M0	N2	T4	1	DEAD	lung tumour
GSM748353	Lung Tumour	65	20	118	M	LCNE	M0	N2	T4	1	DEAD	lung tumour
GSM748354	Lung Tumour	62	7	7	M	LCNE	M0	N1	T4	0	DEAD	lung tumour
GSM748355	Lung Tumour	77	81	81	M	LCNE	M0	N0	T2	0	DEAD	lung tumour
GSM748356	Lung Tumour	53	na	18	M	LCNE	M0	N0	T2	na	DEAD	lung tumour
GSM748357	Lung Tumour	52	2	6	M	LCNE	M0	N0	T1	1	DEAD	lung tumour
GSM748358	Lung Tumour	66	103	118	F	LCNE	M0	N2	T2	1	DEAD	lung tumour
GSM748359	Lung Tumour	71	6	6	M	LCNE	M0	N2	T3	0	DEAD	lung tumour
GSM748360	Lung Tumour	49	111	111	M	LCNE	M0	N1	T2	0	ALIVE	lung tumour
GSM748361	Lung Tumour	77	7	19	M	LCNE	M0	N0	T1	1	DEAD	lung tumour
GSM748362	Lung Tumour	67	41	116	F	LCNE	M0	N0	T3	1	ALIVE	lung tumour
GSM748363	Lung Tumour	56	8	8	M	LCNE	M0	N1	T2	0	DEAD	lung tumour
GSM748364	Lung Tumour	51	10	20	M	LCNE	M0	N0	T3	1	DEAD	lung tumour
GSM748365	Lung Tumour	60	4	6	M	LCNE	M0	N2	T1	1	DEAD	lung tumour
GSM748366	Lung Tumour	66	1	2	M	LCNE	M0	N0	T1	1	DEAD	lung tumour
GSM1465989	Lung Tumour	60	221	221	F	ADC	M0	N0	T1	0	ALIVE	Lung Tumour
GSM1465990	Lung Tumour	52	na	11	M	LCNE	M0	N2	T3	na	DEAD	Lung Tumour
GSM1465991	Lung Tumour	66	57	57	M	LCNE	M0	N0	T2	0	DEAD	Lung Tumour
GSM1465992	Lung Tumour	70	43	43	F	CARCI	M0	N3	T4	1	DEAD	Lung Tumour
GSM1465993	Lung Tumour	82	14	95	M	SQC	M0	N0	T2	1	DEAD	Lung Tumour
GSM1465994	Lung Tumour	63	11	34	M	SQC	M0	N1	T2	1	DEAD	Lung Tumour
GSM1465995	Lung Tumour	76	12	12	M	LCNE	MX	N1	T2	0	ALIVE	Lung Tumour
GSM1465996	Lung Tumour	75	33	33	M	LCNE	MX	N0	T2	0	DEAD	Lung Tumour
GSM1465997	Lung Tumour	65	24	24	M	LCNE	MX	N0	T2	0	ALIVE	Lung Tumour
GSM1465998	Lung Tumour	48	200	200	M	SQC	M0	N0	T1	0	ALIVE	Lung Tumour
GSM1465999	Lung Tumour	72	73	80	M	BAS	M0	N0	T2	1	DEAD	Lung Tumour
GSM748060	Non Tumoral Lung	NTL	NA	NTL	NTL	NTL	NTL	NTL	NTL	NA	NTL	lung tumour
GSM748070	Non Tumoral Lung	NTL	NA	NTL	NTL	NTL	NTL	NTL	NTL	NA	NTL	lung tumour
GSM748107	Non Tumoral Lung	NTL	NA	NTL	NTL	NTL	NTL	NTL	NTL	NA	NTL	lung tumour
GSM748118	Non Tumoral Lung	NTL	NA	NTL	NTL	NTL	NTL	NTL	NTL	NA	NTL	lung tumour
GSM748129	Non Tumoral Lung	NTL	NA	NTL	NTL	NTL	NTL	NTL	NTL	NA	NTL	lung tumour
GSM748153	Non Tumoral Lung	NTL	NA	NTL	NTL	NTL	NTL	NTL	NTL	NA	NTL	lung tumour
GSM748158	Non Tumoral Lung	NTL	NA	NTL	NTL	NTL	NTL	NTL	NTL	NA	NTL	lung tumour
GSM748168	Non Tumoral Lung	NTL	NA	NTL	NTL	NTL	NTL	NTL	NTL	NA	NTL	lung tumour
GSM748176	Non Tumoral Lung	NTL	NA	NTL	NTL	NTL	NTL	NTL	NTL	NA	NTL	lung tumour
GSM748184	Non Tumoral Lung	NTL	NA	NTL	NTL	NTL	NTL	NTL	NTL	NA	NTL	lung tumour
GSM748232	Non Tumoral Lung	NTL	NA	NTL	NTL	NTL	NTL	NTL	NTL	NA	NTL	lung tumour
GSM748233	Non Tumoral Lung	NTL	NA	NTL	NTL	NTL	NTL	NTL	NTL	NA	NTL	lung tumour
GSM748234	Non Tumoral Lung	NTL	NA	NTL	NTL	NTL	NTL	NTL	NTL	NA	NTL	lung tumour
GSM748235	Non Tumoral Lung	NTL	NA	NTL	NTL	NTL	NTL	NTL	NTL	NA	NTL	lung tumour

## Sheet: GSE31210
The clincial information of GSE31210
Sample	age (years):ch1	days before death/censor:ch1	days before relapse/censor:ch1	death:ch1	gender:ch1	gene alteration status:ch1	months before relapse/censor:ch1	pathological stage:ch1	pstage iorii:ch1	relapse:ch1	smoking status:ch1	tissue:ch1
GSM773540	55	437	253	dead	female	ALK-fusion +	8.43333333333333;14.5666666666667	II	II	relapsed	Never-smoker	primary lung tumor
GSM773541	38	743	57	alive	female	ALK-fusion +	1.9;24.7666666666667	II	II	relapsed	Ever-smoker	primary lung tumor
GSM773542	30	2601	2601	alive	male	ALK-fusion +	86.7;86.7	II	II	not relapsed	Ever-smoker	primary lung tumor
GSM773543	64	1173	1173	alive	female	ALK-fusion +	39.1;39.1	II	II	not relapsed	Never-smoker	primary lung tumor
GSM773544	63	2369	2369	alive	female	ALK-fusion +	78.9666666666667;78.9666666666667	II	II	not relapsed	Never-smoker	primary lung tumor
GSM773545	60	1879	1879	alive	female	ALK-fusion +	62.6333333333333;62.6333333333333	II	II	not relapsed	Never-smoker	primary lung tumor
GSM773546	68	606	606	alive	female	ALK-fusion +	20.2;20.2	II	II	not relapsed	Never-smoker	primary lung tumor
GSM773547	58	300	143	dead	male	ALK-fusion +	4.76666666666667;10	II	II	not relapsed	Ever-smoker	primary lung tumor
GSM773548	63	1919	1919	alive	female	ALK-fusion +	63.9666666666667;63.9666666666667	IA	I	not relapsed	Never-smoker	primary lung tumor
GSM773549	56	1835	1835	alive	female	ALK-fusion +	61.1666666666667;61.1666666666667	IA	I	not relapsed	Never-smoker	primary lung tumor
GSM773550	34	1828	1828	alive	female	ALK-fusion +	60.9333333333333;60.9333333333333	IA	I	not relapsed	Ever-smoker	primary lung tumor
GSM773551	75	1841	1359	dead	female	KRAS mutation +	45.3;61.3666666666667	II	II	relapsed	Never-smoker	primary lung tumor
GSM773552	60	639	590	dead	male	KRAS mutation +	19.6666666666667;21.3	II	II	relapsed	Ever-smoker	primary lung tumor
GSM773553	46	1311	438	dead	female	KRAS mutation +	14.6;43.7	IB	I	relapsed	Never-smoker	primary lung tumor
GSM773554	60	1098	861	alive	female	KRAS mutation +	28.7;36.6	IB	I	relapsed	Never-smoker	primary lung tumor
GSM773555	61	1189	538	alive	male	KRAS mutation +	17.9333333333333;39.6333333333333	IA	I	relapsed	Ever-smoker	primary lung tumor
GSM773556	63	3863	1462	alive	male	KRAS mutation +	48.7333333333333;128.766666666667	IA	I	relapsed	Ever-smoker	primary lung tumor
GSM773557	47	1475	1475	alive	male	KRAS mutation +	49.1666666666667;49.1666666666667	II	II	not relapsed	Ever-smoker	primary lung tumor
GSM773558	59	1856	1856	alive	male	KRAS mutation +	61.8666666666667;61.8666666666667	II	II	not relapsed	Ever-smoker	primary lung tumor
GSM773559	64	3067	3067	alive	male	KRAS mutation +	102.233333333333;102.233333333333	II	II	not relapsed	Ever-smoker	primary lung tumor
GSM773560	60	1142	1142	alive	male	KRAS mutation +	38.0666666666667;38.0666666666667	II	II	not relapsed	Ever-smoker	primary lung tumor
GSM773561	61	1825	1825	alive	male	KRAS mutation +	60.8333333333333;60.8333333333333	IB	I	not relapsed	Never-smoker	primary lung tumor
GSM773562	53	1610	1610	alive	female	KRAS mutation +	53.6666666666667;53.6666666666667	IB	I	not relapsed	Never-smoker	primary lung tumor
GSM773563	53	2014	2014	alive	male	KRAS mutation +	67.1333333333333;67.1333333333333	IB	I	not relapsed	Ever-smoker	primary lung tumor
GSM773564	53	1826	1826	alive	male	KRAS mutation +	60.8666666666667;60.8666666666667	IB	I	not relapsed	Ever-smoker	primary lung tumor
GSM773565	67	2191	2191	alive	male	KRAS mutation +	73.0333333333333;73.0333333333333	IB	I	not relapsed	Never-smoker	primary lung tumor
GSM773566	69	3342	3342	alive	female	KRAS mutation +	111.4;111.4	IB	I	not relapsed	Never-smoker	primary lung tumor
GSM773567	64	1328	1328	alive	male	KRAS mutation +	44.2666666666667;44.2666666666667	IA	I	not relapsed	Ever-smoker	primary lung tumor
GSM773568	69	2925	2925	alive	female	KRAS mutation +	97.5;97.5	IA	I	not relapsed	Never-smoker	primary lung tumor
GSM773569	50	2880	2880	alive	female	KRAS mutation +	96;96	IA	I	not relapsed	Never-smoker	primary lung tumor
GSM773570	70	1724	1724	alive	female	KRAS mutation +	57.4666666666667;57.4666666666667	IA	I	not relapsed	Never-smoker	primary lung tumor
GSM773571	57	2765	1638	alive	male	EGFR/KRAS/ALK -	54.6;92.1666666666667	II	II	relapsed	Never-smoker	primary lung tumor
GSM773572	58	1529	315	alive	male	EGFR/KRAS/ALK -	10.5;50.9666666666667	II	II	relapsed	Ever-smoker	primary lung tumor
GSM773573	69	221	99	dead	male	EGFR/KRAS/ALK -	3.3;7.36666666666667	II	II	relapsed	Ever-smoker	primary lung tumor
GSM773574	61	546	100	dead	male	EGFR/KRAS/ALK -	3.33333333333333;18.2	II	II	relapsed	Ever-smoker	primary lung tumor
GSM773575	68	346	163	dead	male	EGFR/KRAS/ALK -	5.43333333333333;11.5333333333333	II	II	relapsed	Ever-smoker	primary lung tumor
GSM773576	64	853	196	dead	female	EGFR/KRAS/ALK -	6.53333333333333;28.4333333333333	II	II	relapsed	Never-smoker	primary lung tumor
GSM773577	69	2661	723	dead	female	EGFR/KRAS/ALK -	24.1;88.7	II	II	relapsed	Never-smoker	primary lung tumor
GSM773578	66	817	676	alive	female	EGFR/KRAS/ALK -	22.5333333333333;27.2333333333333	II	II	relapsed	Never-smoker	primary lung tumor
GSM773579	68	425	250	dead	male	EGFR/KRAS/ALK -	8.33333333333333;14.1666666666667	II	II	relapsed	Ever-smoker	primary lung tumor
GSM773580	69	1281	1281	alive	male	EGFR/KRAS/ALK -	42.7;42.7	II	II	relapsed	Ever-smoker	primary lung tumor
GSM773581	64	1044	297	alive	male	EGFR/KRAS/ALK -	9.9;34.8	IB	I	relapsed	Ever-smoker	primary lung tumor
GSM773582	64	565	512	alive	male	EGFR/KRAS/ALK -	17.0666666666667;18.8333333333333	IB	I	relapsed	Ever-smoker	primary lung tumor
GSM773583	66	1059	635	dead	male	EGFR/KRAS/ALK -	21.1666666666667;35.3	IB	I	relapsed	Ever-smoker	primary lung tumor
GSM773584	64	1625	813	dead	male	EGFR/KRAS/ALK -	27.1;54.1666666666667	IB	I	relapsed	Ever-smoker	primary lung tumor
GSM773585	68	1695	1387	dead	female	EGFR/KRAS/ALK -	46.2333333333333;56.5	IB	I	relapsed	Never-smoker	primary lung tumor
GSM773586	68	2976	1144	alive	male	EGFR/KRAS/ALK -	38.1333333333333;99.2	IB	I	relapsed	Ever-smoker	primary lung tumor
GSM773587	63	1143	258	dead	male	EGFR/KRAS/ALK -	8.6;38.1	IB	I	relapsed	Ever-smoker	primary lung tumor
GSM773588	58	1682	272	alive	female	EGFR/KRAS/ALK -	9.06666666666667;56.0666666666667	IB	I	relapsed	Never-smoker	primary lung tumor
GSM773589	71	1242	1052	dead	male	EGFR/KRAS/ALK -	35.0666666666667;41.4	IB	I	relapsed	Ever-smoker	primary lung tumor
GSM773590	52	2252	780	alive	female	EGFR/KRAS/ALK -	26;75.0666666666667	IB	I	relapsed	Never-smoker	primary lung tumor
GSM773591	66	943	622	dead	male	EGFR/KRAS/ALK -	20.7333333333333;31.4333333333333	IA	I	relapsed	Ever-smoker	primary lung tumor
GSM773592	66	1346	287	dead	female	EGFR/KRAS/ALK -	9.56666666666667;44.8666666666667	IA	I	relapsed	Never-smoker	primary lung tumor
GSM773593	47	1482	1363	dead	female	EGFR/KRAS/ALK -	45.4333333333333;49.4	IA	I	relapsed	Never-smoker	primary lung tumor
GSM773594	64	2386	198	alive	male	EGFR/KRAS/ALK -	6.6;79.5333333333333	IA	I	relapsed	Never-smoker	primary lung tumor
GSM773595	54	1560	997	alive	male	EGFR/KRAS/ALK -	33.2333333333333;52	IA	I	relapsed	Never-smoker	primary lung tumor
GSM773596	67	1001	656	dead	female	EGFR/KRAS/ALK -	21.8666666666667;33.3666666666667	IA	I	relapsed	Never-smoker	primary lung tumor
GSM773597	54	259	259	dead	female	EGFR/KRAS/ALK -	8.63333333333333;8.63333333333333	II	II	not relapsed	Never-smoker	primary lung tumor
GSM773598	65	2289	2289	alive	male	EGFR/KRAS/ALK -	76.3;76.3	II	II	not relapsed	Ever-smoker	primary lung tumor
GSM773599	49	1916	1916	alive	female	EGFR/KRAS/ALK -	63.8666666666667;63.8666666666667	II	II	not relapsed	Ever-smoker	primary lung tumor
GSM773600	62	2048	2048	alive	male	EGFR/KRAS/ALK -	68.2666666666667;68.2666666666667	II	II	not relapsed	Ever-smoker	primary lung tumor
GSM773601	61	1475	1475	alive	male	EGFR/KRAS/ALK -	49.1666666666667;49.1666666666667	II	II	not relapsed	Ever-smoker	primary lung tumor
GSM773602	57	1539	1539	alive	male	EGFR/KRAS/ALK -	51.3;51.3	II	II	not relapsed	Ever-smoker	primary lung tumor
GSM773603	60	636	636	alive	male	EGFR/KRAS/ALK -	21.2;21.2	II	II	not relapsed	Ever-smoker	primary lung tumor
GSM773604	46	1275	318	alive	male	EGFR/KRAS/ALK -	10.6;42.5	II	II	not relapsed	Ever-smoker	primary lung tumor
GSM773605	52	2005	2005	alive	male	EGFR/KRAS/ALK -	66.8333333333333;66.8333333333333	II	II	not relapsed	Ever-smoker	primary lung tumor
GSM773606	54	1965	1965	alive	female	EGFR/KRAS/ALK -	65.5;65.5	II	II	not relapsed	Never-smoker	primary lung tumor
GSM773607	58	2425	2425	alive	female	EGFR/KRAS/ALK -	80.8333333333333;80.8333333333333	IB	I	not relapsed	Never-smoker	primary lung tumor
GSM773608	64	1566	1566	alive	female	EGFR/KRAS/ALK -	52.2;52.2	IB	I	not relapsed	Never-smoker	primary lung tumor
GSM773609	65	990	990	alive	female	EGFR/KRAS/ALK -	33;33	IB	I	not relapsed	Never-smoker	primary lung tumor
GSM773610	52	729	729	alive	male	EGFR/KRAS/ALK -	24.3;24.3	IB	I	not relapsed	Ever-smoker	primary lung tumor
GSM773611	61	2354	2354	alive	male	EGFR/KRAS/ALK -	78.4666666666667;78.4666666666667	IB	I	not relapsed	Never-smoker	primary lung tumor
GSM773612	61	818	818	alive	male	EGFR/KRAS/ALK -	27.2666666666667;27.2666666666667	IB	I	not relapsed	Ever-smoker	primary lung tumor
GSM773613	62	2009	2009	alive	female	EGFR/KRAS/ALK -	66.9666666666667;66.9666666666667	IB	I	not relapsed	Ever-smoker	primary lung tumor
GSM773614	47	2549	2549	alive	female	EGFR/KRAS/ALK -	84.9666666666667;84.9666666666667	IB	I	not relapsed	Ever-smoker	primary lung tumor
GSM773615	64	3411	3411	alive	male	EGFR/KRAS/ALK -	113.7;113.7	IB	I	not relapsed	Ever-smoker	primary lung tumor
GSM773616	50	1806	1806	alive	male	EGFR/KRAS/ALK -	60.2;60.2	IB	I	not relapsed	Ever-smoker	primary lung tumor
GSM773617	66	1937	1937	alive	female	EGFR/KRAS/ALK -	64.5666666666667;64.5666666666667	IA	I	not relapsed	Never-smoker	primary lung tumor
GSM773618	56	1520	1520	alive	male	EGFR/KRAS/ALK -	50.6666666666667;50.6666666666667	IA	I	not relapsed	Never-smoker	primary lung tumor
GSM773619	76	1375	1375	alive	male	EGFR/KRAS/ALK -	45.8333333333333;45.8333333333333	IA	I	not relapsed	Ever-smoker	primary lung tumor
GSM773620	56	1756	1756	alive	female	EGFR/KRAS/ALK -	58.5333333333333;58.5333333333333	IA	I	not relapsed	Never-smoker	primary lung tumor
GSM773621	53	1597	1597	alive	male	EGFR/KRAS/ALK -	53.2333333333333;53.2333333333333	IA	I	not relapsed	Ever-smoker	primary lung tumor
GSM773622	57	1714	1714	alive	male	EGFR/KRAS/ALK -	57.1333333333333;57.1333333333333	IA	I	not relapsed	Never-smoker	primary lung tumor
GSM773623	61	1637	1637	alive	female	EGFR/KRAS/ALK -	54.5666666666667;54.5666666666667	IA	I	not relapsed	Never-smoker	primary lung tumor
GSM773624	66	1653	1653	alive	female	EGFR/KRAS/ALK -	55.1;55.1	IA	I	not relapsed	Never-smoker	primary lung tumor
GSM773625	66	1196	1196	alive	male	EGFR/KRAS/ALK -	39.8666666666667;39.8666666666667	IA	I	not relapsed	Ever-smoker	primary lung tumor
GSM773626	57	1702	1702	alive	male	EGFR/KRAS/ALK -	56.7333333333333;56.7333333333333	IA	I	not relapsed	Never-smoker	primary lung tumor
GSM773627	61	2050	2050	alive	female	EGFR/KRAS/ALK -	68.3333333333333;68.3333333333333	IA	I	not relapsed	Never-smoker	primary lung tumor
GSM773628	63	1256	1256	alive	male	EGFR/KRAS/ALK -	41.8666666666667;41.8666666666667	IA	I	not relapsed	Ever-smoker	primary lung tumor
GSM773629	60	818	818	alive	male	EGFR/KRAS/ALK -	27.2666666666667;27.2666666666667	IA	I	not relapsed	Ever-smoker	primary lung tumor
GSM773630	59	1154	1154	alive	male	EGFR/KRAS/ALK -	38.4666666666667;38.4666666666667	IA	I	not relapsed	Ever-smoker	primary lung tumor
GSM773631	55	3058	3058	alive	female	EGFR/KRAS/ALK -	101.933333333333;101.933333333333	IA	I	not relapsed	Never-smoker	primary lung tumor
GSM773632	52	1941	1941	alive	male	EGFR/KRAS/ALK -	64.7;64.7	IA	I	not relapsed	Ever-smoker	primary lung tumor
GSM773633	68	1596	1596	alive	female	EGFR/KRAS/ALK -	53.2;53.2	IA	I	not relapsed	Never-smoker	primary lung tumor
GSM773634	55	2450	2450	alive	male	EGFR/KRAS/ALK -	81.6666666666667;81.6666666666667	IA	I	not relapsed	Ever-smoker	primary lung tumor
GSM773635	64	1881	1881	alive	female	EGFR/KRAS/ALK -	62.7;62.7	IA	I	not relapsed	Never-smoker	primary lung tumor
GSM773636	51	1637	1637	alive	male	EGFR/KRAS/ALK -	54.5666666666667;54.5666666666667	IA	I	not relapsed	Ever-smoker	primary lung tumor
GSM773637	55	2034	2034	alive	female	EGFR/KRAS/ALK -	67.8;67.8	IA	I	not relapsed	Never-smoker	primary lung tumor
GSM773638	65	2134	2134	alive	female	EGFR/KRAS/ALK -	71.1333333333333;71.1333333333333	IA	I	not relapsed	Never-smoker	primary lung tumor
GSM773639	60	779	461	dead	female	EGFR mutation +	15.3666666666667;25.9666666666667	II	II	relapsed	Never-smoker	primary lung tumor
GSM773640	58	540	313	dead	male	EGFR mutation +	10.4333333333333;18	II	II	relapsed	Ever-smoker	primary lung tumor
GSM773641	68	1317	540	alive	male	EGFR mutation +	18;43.9	II	II	relapsed	Ever-smoker	primary lung tumor
GSM773642	65	1980	341	alive	female	EGFR mutation +	11.3666666666667;66	II	II	relapsed	Never-smoker	primary lung tumor
GSM773643	66	702	631	dead	male	EGFR mutation +	21.0333333333333;23.4	II	II	relapsed	Ever-smoker	primary lung tumor
GSM773644	66	564	253	dead	male	EGFR mutation +	8.43333333333333;18.8	II	II	relapsed	Ever-smoker	primary lung tumor
GSM773645	62	788	392	dead	male	EGFR mutation +	13.0666666666667;26.2666666666667	II	II	relapsed	Ever-smoker	primary lung tumor
GSM773646	58	1463	480	alive	female	EGFR mutation +	16;48.7666666666667	II	II	relapsed	Ever-smoker	primary lung tumor
GSM773647	49	1345	613	dead	male	EGFR mutation +	20.4333333333333;44.8333333333333	II	II	relapsed	Ever-smoker	primary lung tumor
GSM773648	61	832	790	alive	male	EGFR mutation +	26.3333333333333;27.7333333333333	II	II	relapsed	Ever-smoker	primary lung tumor
GSM773649	59	2687	825	alive	female	EGFR mutation +	27.5;89.5666666666667	II	II	relapsed	Never-smoker	primary lung tumor
GSM773650	53	1122	538	dead	female	EGFR mutation +	17.9333333333333;37.4	II	II	relapsed	Never-smoker	primary lung tumor
GSM773651	64	2668	1725	alive	male	EGFR mutation +	57.5;88.9333333333333	II	II	relapsed	Ever-smoker	primary lung tumor
GSM773652	67	1936	384	alive	female	EGFR mutation +	12.8;64.5333333333333	IB	I	relapsed	Never-smoker	primary lung tumor
GSM773653	69	871	587	alive	male	EGFR mutation +	19.5666666666667;29.0333333333333	IB	I	relapsed	Ever-smoker	primary lung tumor
GSM773654	61	2671	2282	alive	female	EGFR mutation +	76.0666666666667;89.0333333333333	IB	I	relapsed	Never-smoker	primary lung tumor
GSM773655	64	1482	832	alive	female	EGFR mutation +	27.7333333333333;49.4	IB	I	relapsed	Ever-smoker	primary lung tumor
GSM773656	53	1128	1126	alive	female	EGFR mutation +	37.5333333333333;37.6	IB	I	relapsed	Never-smoker	primary lung tumor
GSM773657	71	1042	772	dead	female	EGFR mutation +	25.7333333333333;34.7333333333333	IB	I	relapsed	Never-smoker	primary lung tumor
GSM773658	52	1229	495	dead	male	EGFR mutation +	16.5;40.9666666666667	IB	I	relapsed	Never-smoker	primary lung tumor
GSM773659	52	2263	1242	dead	female	EGFR mutation +	41.4;75.4333333333333	IB	I	relapsed	Never-smoker	primary lung tumor
GSM773660	54	1770	987	alive	female	EGFR mutation +	32.9;59	IA	I	relapsed	Never-smoker	primary lung tumor
GSM773661	49	1433	827	dead	male	EGFR mutation +	27.5666666666667;47.7666666666667	IA	I	relapsed	Ever-smoker	primary lung tumor
GSM773662	68	1823	1047	alive	female	EGFR mutation +	34.9;60.7666666666667	IA	I	relapsed	Never-smoker	primary lung tumor
GSM773663	62	1988	1706	alive	female	EGFR mutation +	56.8666666666667;66.2666666666667	IA	I	relapsed	Never-smoker	primary lung tumor
GSM773664	63	1434	356	alive	female	EGFR mutation +	11.8666666666667;47.8	IA	I	relapsed	Ever-smoker	primary lung tumor
GSM773665	63	630	463	dead	male	EGFR mutation +	15.4333333333333;21	IA	I	relapsed	Ever-smoker	primary lung tumor
GSM773666	62	1537	547	alive	female	EGFR mutation +	18.2333333333333;51.2333333333333	IA	I	relapsed	Never-smoker	primary lung tumor
GSM773667	57	1429	1252	dead	female	EGFR mutation +	41.7333333333333;47.6333333333333	IA	I	relapsed	Ever-smoker	primary lung tumor
GSM773668	39	1038	567	dead	female	EGFR mutation +	18.9;34.6	IA	I	relapsed	Ever-smoker	primary lung tumor
GSM773669	55	2486	2486	alive	female	EGFR mutation +	82.8666666666667;82.8666666666667	II	II	not relapsed	Never-smoker	primary lung tumor
GSM773670	47	740	740	alive	male	EGFR mutation +	24.6666666666667;24.6666666666667	II	II	not relapsed	Ever-smoker	primary lung tumor
GSM773671	64	1042	1042	alive	female	EGFR mutation +	34.7333333333333;34.7333333333333	II	II	not relapsed	Never-smoker	primary lung tumor
GSM773672	60	1267	1267	alive	female	EGFR mutation +	42.2333333333333;42.2333333333333	II	II	not relapsed	Ever-smoker	primary lung tumor
GSM773673	48	1017	1017	alive	female	EGFR mutation +	33.9;33.9	II	II	not relapsed	Never-smoker	primary lung tumor
GSM773674	60	1041	1041	alive	male	EGFR mutation +	34.7;34.7	II	II	not relapsed	Ever-smoker	primary lung tumor
GSM773675	52	1859	1859	alive	male	EGFR mutation +	61.9666666666667;61.9666666666667	II	II	not relapsed	Ever-smoker	primary lung tumor
GSM773676	48	1717	1717	alive	female	EGFR mutation +	57.2333333333333;57.2333333333333	II	II	not relapsed	Never-smoker	primary lung tumor
GSM773677	60	1494	1494	alive	female	EGFR mutation +	49.8;49.8	II	II	not relapsed	Never-smoker	primary lung tumor
GSM773678	49	754	754	alive	male	EGFR mutation +	25.1333333333333;25.1333333333333	II	II	not relapsed	Ever-smoker	primary lung tumor
GSM773679	63	2364	403	alive	male	EGFR mutation +	13.4333333333333;78.8	II	II	not relapsed	Ever-smoker	primary lung tumor
GSM773680	68	1733	1733	alive	male	EGFR mutation +	57.7666666666667;57.7666666666667	IB	I	not relapsed	Ever-smoker	primary lung tumor
GSM773681	58	1941	1941	alive	female	EGFR mutation +	64.7;64.7	IB	I	not relapsed	Never-smoker	primary lung tumor
GSM773682	68	774	774	alive	male	EGFR mutation +	25.8;25.8	IB	I	not relapsed	Ever-smoker	primary lung tumor
GSM773683	64	2913	2913	alive	female	EGFR mutation +	97.1;97.1	IB	I	not relapsed	Never-smoker	primary lung tumor
GSM773684	58	1803	1803	alive	male	EGFR mutation +	60.1;60.1	IB	I	not relapsed	Ever-smoker	primary lung tumor
GSM773685	62	1912	1912	alive	male	EGFR mutation +	63.7333333333333;63.7333333333333	IB	I	not relapsed	Ever-smoker	primary lung tumor
GSM773686	66	1481	1481	alive	female	EGFR mutation +	49.3666666666667;49.3666666666667	IB	I	not relapsed	Never-smoker	primary lung tumor
GSM773687	68	1231	1231	alive	female	EGFR mutation +	41.0333333333333;41.0333333333333	IB	I	not relapsed	Ever-smoker	primary lung tumor
GSM773688	68	1964	1964	alive	male	EGFR mutation +	65.4666666666667;65.4666666666667	IB	I	not relapsed	Never-smoker	primary lung tumor
GSM773689	72	3352	3352	alive	male	EGFR mutation +	111.733333333333;111.733333333333	IB	I	not relapsed	Ever-smoker	primary lung tumor
GSM773690	62	2158	2158	alive	male	EGFR mutation +	71.9333333333333;71.9333333333333	IB	I	not relapsed	Ever-smoker	primary lung tumor
GSM773691	67	3466	3466	alive	female	EGFR mutation +	115.533333333333;115.533333333333	IB	I	not relapsed	Never-smoker	primary lung tumor
GSM773692	52	3263	3263	alive	male	EGFR mutation +	108.766666666667;108.766666666667	IB	I	not relapsed	Never-smoker	primary lung tumor
GSM773693	67	1823	1823	alive	female	EGFR mutation +	60.7666666666667;60.7666666666667	IB	I	not relapsed	Never-smoker	primary lung tumor
GSM773694	59	1856	1856	alive	female	EGFR mutation +	61.8666666666667;61.8666666666667	IB	I	not relapsed	Never-smoker	primary lung tumor
GSM773695	70	2449	2449	alive	female	EGFR mutation +	81.6333333333333;81.6333333333333	IB	I	not relapsed	Never-smoker	primary lung tumor
GSM773696	59	1859	1859	alive	male	EGFR mutation +	61.9666666666667;61.9666666666667	IB	I	not relapsed	Ever-smoker	primary lung tumor
GSM773697	56	1998	1998	alive	male	EGFR mutation +	66.6;66.6	IB	I	not relapsed	Ever-smoker	primary lung tumor
GSM773698	69	1852	1852	alive	female	EGFR mutation +	61.7333333333333;61.7333333333333	IA	I	not relapsed	Ever-smoker	primary lung tumor
GSM773699	61	1894	1894	alive	female	EGFR mutation +	63.1333333333333;63.1333333333333	IA	I	not relapsed	Ever-smoker	primary lung tumor
GSM773700	54	1861	1861	alive	female	EGFR mutation +	62.0333333333333;62.0333333333333	IA	I	not relapsed	Never-smoker	primary lung tumor
GSM773701	64	1669	1669	alive	female	EGFR mutation +	55.6333333333333;55.6333333333333	IA	I	not relapsed	Never-smoker	primary lung tumor
GSM773702	45	3189	3189	alive	female	EGFR mutation +	106.3;106.3	IA	I	not relapsed	Never-smoker	primary lung tumor
GSM773703	55	1822	1822	alive	female	EGFR mutation +	60.7333333333333;60.7333333333333	IA	I	not relapsed	Never-smoker	primary lung tumor
GSM773704	61	1809	1809	alive	female	EGFR mutation +	60.3;60.3	IA	I	not relapsed	Never-smoker	primary lung tumor
GSM773705	65	2552	2552	alive	female	EGFR mutation +	85.0666666666667;85.0666666666667	IA	I	not relapsed	Never-smoker	primary lung tumor
GSM773706	65	2968	2968	alive	male	EGFR mutation +	98.9333333333333;98.9333333333333	IA	I	not relapsed	Never-smoker	primary lung tumor
GSM773707	47	3066	3066	alive	male	EGFR mutation +	102.2;102.2	IA	I	not relapsed	Ever-smoker	primary lung tumor
GSM773708	60	1412	1412	alive	female	EGFR mutation +	47.0666666666667;47.0666666666667	IA	I	not relapsed	Never-smoker	primary lung tumor
GSM773709	55	1317	1317	alive	male	EGFR mutation +	43.9;43.9	IA	I	not relapsed	Ever-smoker	primary lung tumor
GSM773710	61	1180	1180	alive	female	EGFR mutation +	39.3333333333333;39.3333333333333	IA	I	not relapsed	Never-smoker	primary lung tumor
GSM773711	67	1688	1688	alive	male	EGFR mutation +	56.2666666666667;56.2666666666667	IA	I	not relapsed	Ever-smoker	primary lung tumor
GSM773712	69	1417	1417	alive	male	EGFR mutation +	47.2333333333333;47.2333333333333	IA	I	not relapsed	Ever-smoker	primary lung tumor
GSM773713	65	1426	1426	alive	female	EGFR mutation +	47.5333333333333;47.5333333333333	IA	I	not relapsed	Never-smoker	primary lung tumor
GSM773714	65	1674	1489	alive	male	EGFR mutation +	49.6333333333333;55.8	IA	I	not relapsed	Ever-smoker	primary lung tumor
GSM773715	56	1848	1848	alive	female	EGFR mutation +	61.6;61.6	IA	I	not relapsed	Never-smoker	primary lung tumor
GSM773716	65	1856	1856	alive	female	EGFR mutation +	61.8666666666667;61.8666666666667	IA	I	not relapsed	Ever-smoker	primary lung tumor
GSM773717	56	1780	1780	alive	female	EGFR mutation +	59.3333333333333;59.3333333333333	IA	I	not relapsed	Never-smoker	primary lung tumor
GSM773718	59	2084	2084	alive	male	EGFR mutation +	69.4666666666667;69.4666666666667	IA	I	not relapsed	Never-smoker	primary lung tumor
GSM773719	56	1879	1879	alive	male	EGFR mutation +	62.6333333333333;62.6333333333333	IA	I	not relapsed	Ever-smoker	primary lung tumor
GSM773720	63	1114	1114	alive	female	EGFR mutation +	37.1333333333333;37.1333333333333	IA	I	not relapsed	Ever-smoker	primary lung tumor
GSM773721	49	2806	2806	alive	male	EGFR mutation +	93.5333333333333;93.5333333333333	IA	I	not relapsed	Ever-smoker	primary lung tumor
GSM773722	58	1663	1663	alive	female	EGFR mutation +	55.4333333333333;55.4333333333333	IA	I	not relapsed	Never-smoker	primary lung tumor
GSM773723	62	1726	1726	alive	male	EGFR mutation +	57.5333333333333;57.5333333333333	IA	I	not relapsed	Ever-smoker	primary lung tumor
GSM773724	68	1629	1629	alive	female	EGFR mutation +	54.3;54.3	IA	I	not relapsed	Never-smoker	primary lung tumor
GSM773725	66	2179	2179	alive	female	EGFR mutation +	72.6333333333333;72.6333333333333	IA	I	not relapsed	Never-smoker	primary lung tumor
GSM773726	57	1917	1917	alive	female	EGFR mutation +	63.9;63.9	IA	I	not relapsed	Ever-smoker	primary lung tumor
GSM773727	57	1446	1446	alive	female	EGFR mutation +	48.2;48.2	IA	I	not relapsed	Never-smoker	primary lung tumor
GSM773728	52	1162	1162	alive	female	EGFR mutation +	38.7333333333333;38.7333333333333	IA	I	not relapsed	Ever-smoker	primary lung tumor
GSM773729	65	1231	1231	alive	female	EGFR mutation +	41.0333333333333;41.0333333333333	IA	I	not relapsed	Never-smoker	primary lung tumor
GSM773730	65	941	941	alive	male	EGFR mutation +	31.3666666666667;31.3666666666667	IA	I	not relapsed	Ever-smoker	primary lung tumor
GSM773731	50	1623	1623	alive	female	EGFR mutation +	54.1;54.1	IA	I	not relapsed	Never-smoker	primary lung tumor
GSM773732	53	1855	1855	alive	female	EGFR mutation +	61.8333333333333;61.8333333333333	IA	I	not relapsed	Never-smoker	primary lung tumor
GSM773733	53	1404	1404	alive	female	EGFR mutation +	46.8;46.8	IA	I	not relapsed	Never-smoker	primary lung tumor
GSM773734	66	2221	2221	alive	female	EGFR mutation +	74.0333333333333;74.0333333333333	IA	I	not relapsed	Ever-smoker	primary lung tumor
GSM773735	62	849	849	alive	female	EGFR mutation +	28.3;28.3	IA	I	not relapsed	Never-smoker	primary lung tumor
GSM773736	66	831	831	alive	female	EGFR mutation +	27.7;27.7	IA	I	not relapsed	Never-smoker	primary lung tumor
GSM773737	35	3219	3219	alive	male	EGFR mutation +	107.3;107.3	IA	I	not relapsed	Ever-smoker	primary lung tumor
GSM773738	59	2585	2585	alive	female	EGFR mutation +	86.1666666666667;86.1666666666667	IA	I	not relapsed	Never-smoker	primary lung tumor
GSM773739	67	2442	2442	alive	female	EGFR mutation +	81.4;81.4	IA	I	not relapsed	Never-smoker	primary lung tumor
GSM773740	56	1910	1910	alive	female	EGFR mutation +	63.6666666666667;63.6666666666667	IA	I	not relapsed	Ever-smoker	primary lung tumor
GSM773741	62	1834	1834	alive	female	EGFR mutation +	61.1333333333333;61.1333333333333	IA	I	not relapsed	Never-smoker	primary lung tumor
GSM773742	46	2918	2918	alive	female	EGFR mutation +	97.2666666666667;97.2666666666667	IA	I	not relapsed	Never-smoker	primary lung tumor
GSM773743	67	2285	2285	alive	female	EGFR mutation +	76.1666666666667;76.1666666666667	IA	I	not relapsed	Never-smoker	primary lung tumor
GSM773744	62	2149	2149	alive	male	EGFR mutation +	71.6333333333333;71.6333333333333	IA	I	not relapsed	Ever-smoker	primary lung tumor
GSM773745	63	2561	2561	alive	male	EGFR mutation +	85.3666666666667;85.3666666666667	IA	I	not relapsed	Ever-smoker	primary lung tumor
GSM773746	52	1947	1947	alive	female	EGFR mutation +	64.9;64.9	IA	I	not relapsed	Ever-smoker	primary lung tumor
GSM773747	60	1841	1841	alive	female	EGFR mutation +	61.3666666666667;61.3666666666667	IA	I	not relapsed	Never-smoker	primary lung tumor
GSM773748	47	1971	1971	alive	female	EGFR mutation +	65.7;65.7	IA	I	not relapsed	Never-smoker	primary lung tumor
GSM773749	56	2409	2409	alive	male	EGFR mutation +	80.3;80.3	IA	I	not relapsed	Ever-smoker	primary lung tumor
GSM773750	56	1624	1624	alive	female	EGFR mutation +	54.1333333333333;54.1333333333333	IA	I	not relapsed	Never-smoker	primary lung tumor
GSM773751	63	2430	2430	alive	female	EGFR mutation +	81;81	IA	I	not relapsed	Ever-smoker	primary lung tumor
GSM773752	59	1856	1856	alive	male	EGFR mutation +	61.8666666666667;61.8666666666667	IA	I	not relapsed	Ever-smoker	primary lung tumor
GSM773753	62	1516	1516	alive	female	EGFR mutation +	50.5333333333333;50.5333333333333	IA	I	not relapsed	Never-smoker	primary lung tumor
GSM773754	50	1819	1819	alive	male	EGFR mutation +	60.6333333333333;60.6333333333333	IA	I	not relapsed	Ever-smoker	primary lung tumor
GSM773755	55	2413	2413	alive	male	EGFR mutation +	80.4333333333333;80.4333333333333	IA	I	not relapsed	Never-smoker	primary lung tumor
GSM773756	54	1849	1849	alive	female	EGFR mutation +	61.6333333333333;61.6333333333333	IA	I	not relapsed	Ever-smoker	primary lung tumor
GSM773757	65	2181	2181	alive	male	EGFR mutation +	72.7;72.7	IA	I	not relapsed	Never-smoker	primary lung tumor
GSM773758	66	2168	2168	alive	male	EGFR mutation +	72.2666666666667;72.2666666666667	IA	I	not relapsed	Ever-smoker	primary lung tumor
GSM773759	62	2154	2154	alive	female	EGFR mutation +	71.8;71.8	IA	I	not relapsed	Never-smoker	primary lung tumor
GSM773760	64	2073	2073	alive	female	EGFR mutation +	69.1;69.1	IA	I	not relapsed	Never-smoker	primary lung tumor
GSM773761	64	1994	1994	alive	female	EGFR mutation +	66.4666666666667;66.4666666666667	IA	I	not relapsed	Never-smoker	primary lung tumor
GSM773762	61	2137	2137	alive	male	EGFR mutation +	71.2333333333333;71.2333333333333	IA	I	not relapsed	Never-smoker	primary lung tumor
GSM773763	58	1998	1998	alive	female	EGFR mutation +	66.6;66.6	IA	I	not relapsed	Never-smoker	primary lung tumor
GSM773764	49	1908	1908	alive	male	EGFR mutation +	63.6;63.6	IA	I	not relapsed	Ever-smoker	primary lung tumor
GSM773765	58	1660	1660	alive	male	EGFR mutation +	55.3333333333333;55.3333333333333	IA	I	not relapsed	Ever-smoker	primary lung tumor
GSM773766	30	NA	NA	NA	male	NA	NA	NA	NA	NA	Ever-smoker	normal lung
GSM773767	64	NA	NA	NA	male	NA	NA	NA	NA	NA	Ever-smoker	normal lung
GSM773768	49	NA	NA	NA	female	NA	NA	NA	NA	NA	Ever-smoker	normal lung
GSM773769	48	NA	NA	NA	female	NA	NA	NA	NA	NA	Never-smoker	normal lung
GSM773770	38	NA	NA	NA	female	NA	NA	NA	NA	NA	Ever-smoker	normal lung
GSM773771	59	NA	NA	NA	female	NA	NA	NA	NA	NA	Never-smoker	normal lung
GSM773772	57	NA	NA	NA	male	NA	NA	NA	NA	NA	Never-smoker	normal lung
GSM773773	68	NA	NA	NA	male	NA	NA	NA	NA	NA	Ever-smoker	normal lung
GSM773774	59	NA	NA	NA	female	NA	NA	NA	NA	NA	Never-smoker	normal lung
GSM773775	61	NA	NA	NA	female	NA	NA	NA	NA	NA	Ever-smoker	normal lung
GSM773776	NA	NA	NA	NA	male	NA	NA	NA	NA	NA	Never-smoker	normal lung
GSM773777	56	NA	NA	NA	male	NA	NA	NA	NA	NA	Never-smoker	normal lung
GSM773778	62	NA	NA	NA	female	NA	NA	NA	NA	NA	Never-smoker	normal lung
GSM773779	64	NA	NA	NA	male	NA	NA	NA	NA	NA	Ever-smoker	normal lung
GSM773780	39	NA	NA	NA	female	NA	NA	NA	NA	NA	Ever-smoker	normal lung
GSM773781	67	NA	NA	NA	male	NA	NA	NA	NA	NA	Never-smoker	normal lung
GSM773782	NA	NA	NA	NA	male	NA	NA	NA	NA	NA	Ever-smoker	normal lung
GSM773783	NA	NA	NA	NA	male	NA	NA	NA	NA	NA	Ever-smoker	normal lung
GSM773784	NA	NA	NA	NA	male	NA	NA	NA	NA	NA	Ever-smoker	normal lung
GSM773785	NA	NA	NA	NA	female	NA	NA	NA	NA	NA	Ever-smoker	normal lung

## Sheet: GSE3141
The clincial information of GSE3141
Sample	cell_type	time(month)	vital_status
GSM70127	A	59.8333	0
GSM70129	A	11.6	1
GSM70130	A	34.8	0
GSM70131	A	35.6667	0
GSM70136	A	43.3667	0
GSM70138	A	60.7667	0
GSM70140	A	33.8	1
GSM70144	A	58.5333	0
GSM70145	A	33.5667	1
GSM70148	A	24.1	0
GSM70150	A	39.6	1
GSM70151	A	35.2	0
GSM70153	A	42.8	1
GSM70154	A	68.3333	0
GSM70155	A	16.9333	1
GSM70156	A	20.3	1
GSM70159	A	73.3333	0
GSM70161	A	63.5333	0
GSM70163	A	21.3333	1
GSM70164	A	54.3	0
GSM70169	A	22.5667	1
GSM70170	A	19.1667	1
GSM70171	A	49.5	0
GSM70172	A	49.4333	1
GSM70173	A	4.9	1
GSM70174	A	12.4667	1
GSM70175	A	70.8667	0
GSM70177	A	1.06667	1
GSM70179	A	55.3667	1
GSM70181	A	42.6333	0
GSM70183	A	59.4667	0
GSM70184	A	11.1667	1
GSM70190	A	27.2	1
GSM70193	A	28.3667	1
GSM70194	A	51.2333	0
GSM70195	A	12.3333	0
GSM70196	A	37.5	0
GSM70197	A	29.1333	1
GSM70199	A	1.9	1
GSM70201	A	24.3333	1
GSM70203	A	41.6667	0
GSM70204	A	41.6333	0
GSM70208	A	24.1333	1
GSM70209	A	19.8333	1
GSM70214	A	39.8333	0
GSM70218	A	6.5	1
GSM70219	A	39	1
GSM70220	A	7	1
GSM70222	A	48	0
GSM70223	A	31	0
GSM70224	A	6	0
GSM70225	A	3	1
GSM70226	A	2	1
GSM70227	A	24.5	1
GSM70229	A	11	1
GSM70233	A	9	1
GSM70234	A	27	0
GSM70235	A	10.5	1

## Sheet: GSE37745
The clincial information of GSE37745
Sample	adjuvant treatment:ch1	age:ch1	days to determined death status:ch1	days to recurrence / to last visit:ch1	dead:ch1	gender:ch1	histology:ch1	performance status corresponding to who criteria:ch1	recurrence:ch1	tumor stage:ch1
GSM1019139	no	66	3186	3223	no	female	adeno	1	yes	1a
GSM1019140	no	77	162	154	yes	male	adeno	1	yes	1a
GSM1019143	yes	40	556	470	yes	female	adeno	1	yes	1b
GSM1019144	no	68	304	91	yes	male	adeno	0	yes	3a
GSM1019145	no	65	590	222	yes	female	adeno	1	no	1b
GSM1019147	no	78	61	not known	yes	male	adeno	1	not known	1b
GSM1019149	no	74	595	not known	yes	female	adeno	1	not known	1b
GSM1019150	not known	71	1839	not known	yes	female	adeno	0	not known	1a
GSM1019152	not known	54	523	not known	yes	female	adeno	0	not known	1b
GSM1019153	not known	73	393	not known	yes	male	adeno	0	not known	3b
GSM1019154	not known	56	250	not known	yes	male	adeno	0	not known	4
GSM1019158	yes	70	490	437	yes	male	adeno	0	yes	1b
GSM1019160	no	72	84	83	yes	female	adeno	0	no	1b
GSM1019162	yes	70	355	359	yes	male	adeno	0	no	1b
GSM1019163	not known	74	88	not known	yes	male	adeno	0	not known	2b
GSM1019164	no	54	286	239	yes	female	adeno	2	yes	3a
GSM1019165	no	71	151	54	yes	male	adeno	1	no	2a
GSM1019166	no	70	2108	1119	yes	female	adeno	1	yes	1b
GSM1019169	no	75	3470	3383	yes	female	adeno	0	no	3a
GSM1019170	no	69	4030	4041	yes	male	adeno	0	no	1b
GSM1019171	no	62	3260	2531	yes	female	adeno	0	no	1a
GSM1019174	yes	66	514	503	yes	male	adeno	1	yes	2b
GSM1019175	no	56	5712	2954	no	male	adeno	0	no	1a
GSM1019176	no	76	281	247	yes	female	adeno	1	yes	1b
GSM1019180	no	66	343	116	yes	male	adeno	0	yes	1b
GSM1019181	no	52	3221	2579	yes	female	adeno	0	yes	1a
GSM1019183	no	51	591	190	yes	female	adeno	0	yes	1b
GSM1019185	yes	62	3719	2905	yes	male	adeno	0	yes	2b
GSM1019186	yes	64	3844	2086	no	female	adeno	1	no	2b
GSM1019187	no	82	3331	1707	yes	female	adeno	0	yes	1b
GSM1019188	yes	55	3723	966	no	female	adeno	0	no	1b
GSM1019190	no	71	3621	1728	no	female	adeno	0	no	1b
GSM1019192	no	75	3369	1726	no	female	adeno	1	no	1a
GSM1019194	no	74	2844	2883	yes	female	adeno	0	no	3a
GSM1019196	no	59	6	6	yes	male	adeno	1	no	3a
GSM1019197	no	59	196	133	yes	male	adeno	2	yes	1b
GSM1019200	not known	51	351	not known	yes	female	adeno	0	not known	2b
GSM1019203	not known	70	79	not known	yes	female	adeno	1	not known	2b
GSM1019204	yes	70	3949	2380	yes	male	adeno	0	yes	2b
GSM1019205	yes	59	4703	4978	no	male	adeno	0	no	1a
GSM1019207	not known	57	247	not known	yes	female	adeno	0	not known	1b
GSM1019210	no	66	2748	2750	yes	male	adeno	0	no	1a
GSM1019211	yes	60	323	306	yes	female	adeno	0	yes	3a
GSM1019213	no	61	4489	3760	no	male	adeno	0	yes	1b
GSM1019214	no	55	4486	2084	no	female	adeno	0	no	1a
GSM1019216	yes	59	396	185	yes	female	adeno	0	yes	3b
GSM1019217	yes	70	370	212	yes	female	adeno	0	yes	4
GSM1019218	no	67	262	179	yes	male	adeno	0	yes	1b
GSM1019220	no	64	533	138	yes	female	adeno	1	yes	2a
GSM1019224	yes	49	1874	255	yes	female	adeno	0	yes	2b
GSM1019225	no	51	177	7	yes	female	adeno	1	no	2b
GSM1019228	not known	54	5082	not known	no	male	adeno	1	not known	1b
GSM1019230	yes	68	2397	2267	yes	female	adeno	0	no	3a
GSM1019234	no	51	2068	622	yes	female	adeno	0	yes	1b
GSM1019236	yes	47	3545	3169	yes	female	adeno	3	yes	2b
GSM1019239	not known	55	1222	not known	yes	male	adeno	1	not known	1b
GSM1019242	no	66	3227	2086	no	female	adeno	0	no	1b
GSM1019243	not known	60	1031	not known	yes	male	adeno	0	not known	1b
GSM1019244	not known	57	1243	not known	yes	female	adeno	0	not known	1a
GSM1019247	not known	60	1123	not known	yes	male	adeno	1	not known	3a
GSM1019249	not known	73	2866	not known	no	female	adeno	0	not known	1a
GSM1019253	not known	64	857	not known	yes	male	adeno	0	not known	1b
GSM1019254	not known	56	2761	not known	no	female	adeno	1	not known	1a
GSM1019256	not known	74	836	not known	yes	female	adeno	0	not known	1b
GSM1019257	not known	78	1190	not known	yes	male	adeno	1	not known	1a
GSM1019258	not known	58	2170	not known	yes	male	adeno	0	not known	1a
GSM1019259	not known	54	2589	not known	no	female	adeno	0	not known	3a
GSM1019260	not known	49	2350	not known	no	male	adeno	0	not known	1b
GSM1019261	not known	53	2308	not known	no	male	adeno	0	not known	1a
GSM1019264	not known	67	1205	not known	yes	female	adeno	0	not known	3a
GSM1019265	not known	51	2316	not known	no	female	adeno	0	not known	1a
GSM1019268	not known	53	2448	not known	no	male	adeno	0	not known	1a
GSM1019270	not known	66	1000	not known	yes	male	adeno	1	not known	3a
GSM1019272	not known	65	1224	not known	yes	female	adeno	0	not known	1a
GSM1019273	not known	55	1463	not known	yes	female	adeno	0	not known	1a
GSM1019274	not known	57	50	not known	yes	female	adeno	2	not known	1a
GSM1019275	no	75	319	162	yes	female	adeno	1	yes	1b
GSM1019283	not known	68	1928	not known	no	female	adeno	0	not known	1b
GSM1019285	not known	47	1826	not known	no	female	adeno	0	not known	2b
GSM1019286	not known	67	756	not known	yes	male	adeno	0	not known	1b
GSM1019288	not known	60	1859	not known	no	female	adeno	0	not known	1b
GSM1019289	not known	78	1011	not known	yes	male	adeno	1	not known	1b
GSM1019290	not known	79	1500	not known	yes	female	adeno	2	not known	1b
GSM1019292	not known	67	1181	not known	yes	male	adeno	1	not known	1a
GSM1019295	no	67	4760	5052	no	female	adeno	2	no	1b
GSM1019298	not known	57	1007	not known	yes	female	adeno	0	not known	2b
GSM1019299	not known	51	1610	not known	yes	male	adeno	2	not known	2b
GSM1019300	not known	73	1367	not known	yes	male	adeno	1	not known	1b
GSM1019302	no	62	4068	2369	no	female	adeno	0	no	1a
GSM1019303	not known	52	766	not known	yes	male	adeno	1	not known	1b
GSM1019305	no	67	3846	4072	no	female	adeno	1	no	1a
GSM1019308	not known	71	1221	not known	yes	male	adeno	0	not known	2a
GSM1019309	not known	83	979	not known	yes	female	adeno	1	not known	1b
GSM1019310	not known	63	3217	not known	no	female	adeno	0	not known	4
GSM1019311	not known	65	1687	not known	yes	female	adeno	0	not known	1a
GSM1019312	not known	72	2167	not known	yes	male	adeno	0	not known	4
GSM1019313	no	49	5063	5045	no	female	adeno	3	no	1a
GSM1019314	no	66	4897	869	no	male	adeno	0	no	2a
GSM1019316	not known	70	1445	not known	yes	female	adeno	0	not known	1b
GSM1019318	not known	54	2060	not known	yes	female	adeno	1	not known	2b
GSM1019320	not known	52	1488	not known	yes	male	adeno	0	not known	1b
GSM1019321	no	54	5207	5423	no	male	adeno	0	no	1b
GSM1019324	no	67	2810	531	yes	male	adeno	1	no	1b
GSM1019328	not known	59	1113	not known	yes	male	adeno	1	not known	1a
GSM1019330	not known	53	2515	not known	no	male	adeno	0	not known	1a
GSM1019332	not known	47	1015	not known	yes	female	adeno	1	not known	2a
GSM1019148	no	65	253	245	yes	male	large	1	yes	1b
GSM1019155	yes	64	155	95	yes	female	large	1	yes	1b
GSM1019161	yes	64	300	266	yes	male	large	0	yes	1b
GSM1019167	no	61	281	245	yes	male	large	1	yes	1b
GSM1019173	yes	44	4439	1942	no	male	large	0	no	3a
GSM1019178	no	56	4280	4423	no	male	large	0	no	1b
GSM1019179	yes	66	278	139	yes	male	large	0	yes	1b
GSM1019182	no	61	3973	4207	no	male	large	0	no	1b
GSM1019189	no	68	3000	3044	yes	male	large	0	no	1b
GSM1019208	no	69	4622	4914	no	female	large	0	no	2b
GSM1019219	no	69	76	54	yes	male	large	1	yes	1b
GSM1019222	yes	73	2940	2851	yes	male	large	0	yes	1a
GSM1019223	not known	61	387	not known	yes	male	large	1	not known	1b
GSM1019231	not known	57	2012	not known	yes	male	large	1	not known	1a
GSM1019237	yes	48	5098	2208	no	female	large	0	no	1a
GSM1019248	not known	64	2888	not known	no	male	large	0	not known	1b
GSM1019262	not known	56	2385	not known	no	male	large	1	not known	1b
GSM1019287	not known	59	1806	not known	no	male	large	1	not known	1b
GSM1019301	not known	52	178	not known	yes	female	large	1	not known	3a
GSM1019304	not known	75	1312	not known	yes	female	large	1	not known	1b
GSM1019315	not known	68	3857	not known	yes	female	large	1	not known	1a
GSM1019317	not known	52	1229	not known	yes	female	large	0	not known	3a
GSM1019327	not known	39	912	not known	yes	female	large	1	not known	1b
GSM1019333	not known	70	985	not known	yes	female	large	0	not known	1b
GSM1019138	no	66	3418	2637	no	male	squamous	0	no	2b
GSM1019141	not known	72	6	not known	yes	male	squamous	1	not known	2b
GSM1019142	not known	63	3158	not known	no	male	squamous	0	not known	1b
GSM1019146	no	76	499	279	yes	female	squamous	3	yes	2b
GSM1019151	not known	62	2923	not known	no	female	squamous	1	not known	2b
GSM1019156	not known	80	158	not known	yes	male	squamous	1	not known	1b
GSM1019157	no	70	594	495	yes	male	squamous	2	no	1b
GSM1019159	no	55	109	84	yes	female	squamous	1	yes	1b
GSM1019168	not known	59	5339	not known	no	male	squamous	1	not known	3b
GSM1019172	yes	60	462	401	yes	male	squamous	0	yes	2b
GSM1019177	no	70	1938	not known	yes	male	squamous	0	not known	2b
GSM1019184	no	71	429	242	yes	female	squamous	0	yes	1b
GSM1019191	no	80	98	37	yes	male	squamous	2	no	1b
GSM1019193	no	69	2300	1305	yes	male	squamous	0	yes	1b
GSM1019195	no	58	444	336	yes	female	squamous	1	yes	3a
GSM1019198	no	75	123	103	yes	male	squamous	1	no	2b
GSM1019199	no	75	2739	2736	yes	female	squamous	1	no	1b
GSM1019201	no	62	4945	4256	no	male	squamous	0	yes	1b
GSM1019202	yes	60	334	325	yes	male	squamous	0	yes	3a
GSM1019206	no	41	281	71	yes	female	squamous	3	yes	3a
GSM1019209	yes	62	1761	1690	yes	female	squamous	1	no	1b
GSM1019212	no	61	4510	4314	no	female	squamous	0	no	1b
GSM1019215	yes	65	3202	3130	yes	male	squamous	0	yes	1b
GSM1019221	no	65	89	64	yes	male	squamous	1	yes	3a
GSM1019226	yes	74	556	564	yes	male	squamous	0	no	2b
GSM1019227	no	61	467	392	yes	female	squamous	1	no	1b
GSM1019229	yes	58	3302	3348	yes	male	squamous	0	no	1b
GSM1019232	no	70	5311	5385	yes	male	squamous	0	no	1b
GSM1019233	no	66	2255	2275	yes	male	squamous	2	no	3b
GSM1019235	not known	66	97	not known	yes	male	squamous	1	not known	1b
GSM1019238	not known	78	1264	not known	yes	male	squamous	1	not known	1b
GSM1019240	not known	75	1073	not known	yes	male	squamous	0	not known	2b
GSM1019241	not known	80	1138	not known	yes	male	squamous	1	not known	1b
GSM1019245	no	56	143	not known	yes	male	squamous	0	not known	3a
GSM1019246	not known	67	1343	not known	yes	female	squamous	1	not known	1a
GSM1019250	no	67	3126	2404	no	male	squamous	0	no	1b
GSM1019251	not known	62	1061	not known	yes	female	squamous	0	not known	1b
GSM1019252	no	76	625	407	yes	male	squamous	1	yes	1a
GSM1019255	not known	73	2767	not known	no	male	squamous	0	not known	1b
GSM1019263	not known	62	758	not known	yes	male	squamous	1	not known	1b
GSM1019266	not known	67	2514	not known	no	male	squamous	2	not known	2b
GSM1019267	not known	57	912	not known	yes	female	squamous	0	not known	2b
GSM1019269	not known	69	1565	not known	yes	male	squamous	0	not known	1b
GSM1019271	not known	65	2177	not known	no	male	squamous	0	not known	1b
GSM1019276	not known	68	1087	not known	yes	female	squamous	0	not known	1a
GSM1019277	not known	78	2066	not known	no	male	squamous	1	not known	1b
GSM1019278	not known	67	2091	not known	no	female	squamous	1	not known	1b
GSM1019279	not known	56	1478	not known	yes	male	squamous	0	not known	3a
GSM1019280	not known	84	1612	not known	yes	male	squamous	1	not known	1b
GSM1019281	not known	58	2138	not known	yes	male	squamous	1	not known	1a
GSM1019282	not known	77	1523	not known	yes	male	squamous	1	not known	1b
GSM1019284	not known	51	906	not known	yes	male	squamous	0	not known	1b
GSM1019291	not known	62	726	not known	yes	female	squamous	1	not known	1b
GSM1019293	yes	70	661	374	yes	female	squamous	1	yes	2b
GSM1019294	not known	68	1293	not known	yes	male	squamous	0	not known	1b
GSM1019296	not known	66	792	not known	yes	male	squamous	1	not known	2b
GSM1019297	not known	61	118	not known	yes	female	squamous	2	not known	3b
GSM1019306	not known	65	1250	not known	yes	female	squamous	2	not known	2b
GSM1019307	not known	50	1125	not known	yes	male	squamous	0	not known	1a
GSM1019319	no	70	181	118	yes	male	squamous	1	yes	1a
GSM1019322	not known	58	229	not known	yes	male	squamous	1	not known	3a
GSM1019323	not known	72	342	not known	yes	male	squamous	1	not known	3b
GSM1019325	no	77	718	602	yes	male	squamous	1	yes	1a
GSM1019326	yes	70	5469	4547	no	male	squamous	1	no	2a
GSM1019329	not known	40	2666	not known	no	female	squamous	0	not known	1a
GSM1019331	no	71	640	239	yes	male	squamous	0	yes	1b

## Sheet: GSE50081
The clincial information of GSE50081
Sample	age:ch1	disease-free survival time:ch1	histology:ch1	m-stage:ch1	n-stage:ch1	recurrence:ch1	Sex:ch1	smoking:ch1	Stage:ch1	status:ch1	survival time:ch1	t-stage:ch1
GSM1213670	68.15	7.521	adenocarcinoma	0	0	N	F	Current	1A	alive	7.52	1
GSM1213671	69.15	7.324	adenocarcinoma	0	0	N	M	Current	1B	alive	7.32	2
GSM1213672	82.36	6.842	adenocarcinoma	0	0	N	F	Ex-smoker	1A	alive	6.84	1
GSM1213673	68	1.613	adenocarcinoma	0	0	Y	M	Current	1B	dead	1.91	2
GSM1213676	71.43	4.156	adenocarcinoma	0	0	Y	M	Ex-smoker	1B	dead	4.33	2
GSM1213677	44.21	6.218	adenocarcinoma	0	0	N	F	Never	1B	alive	6.22	2
GSM1213678	74.16	3.743	adenocarcinoma	0	1	Y	F	Never	2B	dead	4.08	2
GSM1213679	66.46	6.311	adenocarcinoma	0	0	N	M	Ex-smoker	1A	alive	6.31	1
GSM1213680	59.01	5.988	adenocarcinoma	0	0	N	F	Ex-smoker	1B	alive	5.99	2
GSM1213681	70.56	5.317	adenocarcinoma	0	0	N	F	Ex-smoker	1B	alive	5.32	2
GSM1213682	72.96	5.561	adenocarcinoma	0	0	N	F	Ex-smoker	1A	alive	5.56	1
GSM1213683	79.28	5.018	adenocarcinoma	0	0	N	M	Ex-smoker	1B	alive	5.02	2
GSM1213685	52.14	6.757	adenocarcinoma	0	0	N	M	Current	1A	alive	6.76	1
GSM1213686	85.78	2.836	adenocarcinoma	0	0	N	M	Ex-smoker	1B	dead	2.84	2
GSM1213687	76.93	6.456	adenocarcinoma	0	0	N	M	Current	1B	alive	6.46	2
GSM1213688	73.23	5.758	adenocarcinoma	0	0	N	M	Ex-smoker	1A	alive	5.76	1
GSM1213689	77.18	4.95	adenocarcinoma	0	0	N	F	Never	1A	alive	4.95	1
GSM1213690	78.96	4.882	adenocarcinoma	0	1	Y	F	Ex-smoker	2B	alive	5.12	2
GSM1213691	78.99	6.393	adenocarcinoma	0	0	N	M	Current	1B	alive	6.39	2
GSM1213692	55.39	5.744	adenocarcinoma	0	0	N	F	Never	1A	dead	5.74	1
GSM1213693	61.53	0.709	adenocarcinoma	0	1	Y	F	Current	2B	dead	1.1	2
GSM1213694	68.66	3.102	adenocarcinoma	0	1	Y	F	Never	2A	alive	6.69	1
GSM1213695	62.9	5.843	adenocarcinoma	0	1	N	F	Current	2B	alive	5.84	2
GSM1213696	67.04	5.18	adenocarcinoma	0	0	N	M	Ex-smoker	1B	alive	5.18	2
GSM1213697	79.71	6.368	adenocarcinoma	0	0	N	M	Current	1B	alive	6.37	2
GSM1213698	69.59	5.634	adenocarcinoma	0	1	N	F	Current	2B	dead	5.63	2
GSM1213699	61.13	1.325	adenocarcinoma	0	0	Y	M	Never	1A	dead	1.88	1
GSM1213700	73.93	1.87	adenocarcinoma	0	0	Y	F	Never	1B	dead	4.03	2
GSM1213702	55.75	2.927	adenocarcinoma	0	0	N	M	Current	2B	dead	2.93	3
GSM1213703	75.68	5.752	adenocarcinoma	0	0	Y	F	Never	1B	dead	5.96	2
GSM1213704	61.59	4.964	adenocarcinoma	0	1	Y	M	Never	2B	alive	5.54	2
GSM1213707	41.95	1.725	adenocarcinoma	0	0	Y	F	Never	1B	alive	5.41	2
GSM1213710	67.56	0.214	adenocarcinoma	0	1	Y	M	Current	2B	alive	0.33	2
GSM1213715	72.97	4.022	adenocarcinoma	0	1	Y	F	Ex-smoker	2B	alive	7.36	2
GSM1213716	73.57	4.367	adenocarcinoma	0	0	Y	M	Ex-smoker	1B	dead	4.37	2
GSM1213717	63.41	3.608	adenocarcinoma	0	0	Y	M	Ex-smoker	1B	dead	4.91	2
GSM1213720	67.6	6.371	adenocarcinoma	0	0	N	M	Ex-smoker	1A	alive	6.37	1
GSM1213722	68.87	0.583	adenocarcinoma	0	0	Y	F	Current	1B	dead	1.25	2
GSM1213723	79.65	2.229	adenocarcinoma	0	1	Y	M	Ex-smoker	2B	dead	2.61	2
GSM1213724	76.91	6.283	adenocarcinoma	0	0	N	M	Ex-smoker	1A	alive	6.28	1
GSM1213726	83.65	6.563	adenocarcinoma	0	1	N	F	Ex-smoker	2B	alive	6.56	2
GSM1213727	49.24	1.791	adenocarcinoma	0	1	Y	M	Current	2A	dead	5.79	1
GSM1213728	75.89	5.388	adenocarcinoma	0	0	N	M	Ex-smoker	1A	alive	5.39	1
GSM1213730	65.26	0.799	adenocarcinoma	0	0	Y	M	Ex-smoker	1B	dead	3.21	2
GSM1213733	78.13	2.708	adenocarcinoma	0	0	Y	M	Current	1B	dead	3.48	2
GSM1213734	71.23	5.161	adenocarcinoma	0	1	N	F	Ex-smoker	2B	alive	5.16	2
GSM1213735	68.14	1.232	adenocarcinoma	0	0	Y	F	Ex-smoker	1B	alive	6.06	2
GSM1213736	54.09	0.887	adenocarcinoma	0	0	Y	F	Ex-smoker	1B	dead	0.91	2
GSM1213737	64.19	2.946	adenocarcinoma	0	0	N	F	Never	1A	alive	2.95	1
GSM1213738	63.5	3.852	adenocarcinoma	0	1	N	M	Current	2A	dead	3.85	1
GSM1213739	74.91	0.12	adenocarcinoma	0	0	N	F	Ex-smoker	1B	alive	0.12	2
GSM1213740	85.91	5.843	adenocarcinoma	0	0	N	F	Never	1B	alive	5.84	2
GSM1213741	80.61	6.352	adenocarcinoma	0	0	N	M	Never	1B	dead	6.35	2
GSM1213742	80.76	5.259	adenocarcinoma	0	1	N	M	Ex-smoker	2B	dead	5.26	2
GSM1213743	40.16	5.032	adenocarcinoma	0	0	N	F	Never	1B	alive	5.03	2
GSM1213746	60.79	5.175	adenocarcinoma	0	0	N	M	Current	1B	alive	5.17	2
GSM1213747	57.09	4.129	adenocarcinoma	0	1	N	F	Ex-smoker	2A	alive	4.13	1
GSM1213749	78.26	1.216	adenocarcinoma	0	0	Y	M	Never	1B	dead	3.2	2
GSM1213750	50.12	0.923	adenocarcinoma	0	1	Y	M	Current	2B	dead	1.03	2
GSM1213751	49.86	4.912	adenocarcinoma	0	0	N	F	Ex-smoker	1A	alive	4.91	1
GSM1213752	64.73	0.821	adenocarcinoma	0	0	Y	M	Ex-smoker	1B	dead	0.97	2
GSM1213753	80.78	2.732	adenocarcinoma	0	0	Y	F	Current	1B	dead	3.09	2
GSM1213754	72.96	0.701	adenocarcinoma	0	1	Y	M	Current	2B	dead	2.02	2
GSM1213756	60.85	5.273	adenocarcinoma	0	0	N	M	Ex-smoker	1A	alive	5.27	1
GSM1213757	69.77	0.274	adenocarcinoma	0	0	Y	M	Ex-smoker	1B	alive	5.75	2
GSM1213758	61.98	2.119	adenocarcinoma	0	0	Y	M	Ex-smoker	1B	alive	5.51	2
GSM1213759	49.41	5.495	adenocarcinoma	0	0	N	M	Current	1B	alive	5.49	2
GSM1213760	78.11	4.575	adenocarcinoma	0	0	N	F	Ex-smoker	1A	alive	4.57	1
GSM1213761	63.1	4.928	adenocarcinoma	0	0	N	F	Current	1A	alive	4.93	1
GSM1213762	57.68	0.112	adenocarcinoma	0	0	Y	F	Current	2B	dead	0.86	3
GSM1213763	62.23	1.955	adenocarcinoma	0	0	N	F	Current	1B	dead	1.95	2
GSM1213764	63.54	7.745	adenocarcinoma	0	0	N	F	Never	1B	alive	7.75	2
GSM1213768	60.6	4.345	adenocarcinoma	0	0	N	M	Current	1B	alive	4.34	2
GSM1213769	57.75	3.721	adenocarcinoma	0	0	Y	F	Ex-smoker	1A	alive	5.29	1
GSM1213770	68.59	2.108	adenocarcinoma	0	1	N	M	Ex-smoker	2B	dead	2.11	2
GSM1213773	69.43	4.794	adenocarcinoma	0	0	N	F	Ex-smoker	1B	dead	4.79	2
GSM1213774	68.25	2.888	adenocarcinoma	0	1	Y	M	Current	2B	dead	3.01	2
GSM1213775	70.52	3.143	adenocarcinoma	0	0	N	M	Current	1A	dead	3.14	1
GSM1213777	66.69	5.446	adenocarcinoma	0	0	N	M	Ex-smoker	1B	alive	5.45	2
GSM1213779	73.02	3.107	adenocarcinoma	0	0	N	F	Current	1B	alive	3.11	2
GSM1213780	84.19	0.654	adenocarcinoma	0	0	N	M	Unable to determine	1A	dead	0.65	1
GSM1213781	70.96	1.796	adenocarcinoma	0	1	N	M	Ex-smoker	2B	dead	1.8	2
GSM1213782	74.74	3.214	adenocarcinoma	0	0	N	M	Ex-smoker	1A	alive	3.21	1
GSM1213783	83.58	0.6	adenocarcinoma	0	0	N	F	Ex-smoker	1A	dead	0.6	1
GSM1213784	66.38	5.205	adenocarcinoma	0	0	N	M	Ex-smoker	1A	alive	5.2	1
GSM1213785	73.63	2.94	adenocarcinoma	0	0	Y	M	Unable to determine	1A	dead	3.89	1
GSM1213787	71.22	2.913	adenocarcinoma	0	0	Y	F	Never	1B	alive	3.43	2
GSM1213788	80.54	1.191	adenocarcinoma	0	1	Y	M	Ex-smoker	2B	dead	1.49	2
GSM1213792	79.62	2.916	adenocarcinoma	0	0	N	F	Ex-smoker	1B	dead	2.92	2
GSM1213793	72.67	2.686	adenocarcinoma	0	0	N	F	Never	1B	alive	2.69	2
GSM1213794	56.71	4.988	adenocarcinoma	0	0	N	F	Never	1A	alive	4.99	1
GSM1213795	60.29	6.675	adenocarcinoma	0	0	N	F	Unable to determine	1A	alive	6.67	1
GSM1213797	70.91	5.837	adenocarcinoma	0	0	N	M	Current	1A	alive	5.84	1
GSM1213798	75.03	0.019	adenocarcinoma	0	0	U	M	Ex-smoker	1B	alive	10.88	2
GSM1213800	84.48	0.515	adenocarcinoma	0	0	N	F	Never	1A	alive	0.51	1
GSM1213801	76.94	0.027	adenocarcinoma	0	1	U	M	Ex-smoker	2A	dead	4.04	1
GSM1213803	73.69	1.536	adenocarcinoma	0	0	N	M	Current	1B	alive	1.54	2
GSM1213804	80.83	7.833	adenocarcinoma	0	0	N	F	Unable to determine	1B	alive	7.83	2
GSM1213805	47.09	6.021	adenocarcinoma	0	0	N	M	Ex-smoker	1B	alive	6.02	2
GSM1213806	69.03	1.714	adenocarcinoma	0	0	N	M	Current	1B	alive	1.71	2
GSM1213807	69.92	0.706	adenocarcinoma	0	1	N	M	Current	2B	alive	0.71	2
GSM1213808	48.8	5.005	adenocarcinoma	0	0	N	F	Never	1A	alive	5	1
GSM1213809	78.58	1.273	adenocarcinoma	0	0	N	F	Ex-smoker	1A	alive	1.27	1
GSM1213810	70.38	0.153	adenocarcinoma	0	0	N	F	Never	1B	alive	0.15	2
GSM1213811	62.68	1.372	adenocarcinoma	0	1	N	M	Ex-smoker	2A	alive	1.37	1
GSM1213812	62.17	0.802	adenocarcinoma	0	1	N	M	Ex-smoker	2B	dead	0.8	2
GSM1213814	70.82	5.103	adenocarcinoma	0	0	N	F	Ex-smoker	1B	alive	5.1	2
GSM1213816	70.56	0.093	adenocarcinoma	0	1	N	M	Unable to determine	2B	alive	0.09	2
GSM1213818	84.95	3.379	adenocarcinoma	0	1	N	F	Ex-smoker	2B	alive	3.38	2
GSM1213819	75.7	1.522	adenocarcinoma	0	0	N	M	Unable to determine	1B	dead	1.52	2
GSM1213820	67.62	1.906	adenocarcinoma	0	0	N	F	Unable to determine	1B	dead	1.91	2
GSM1213824	70.73	1.591	adenocarcinoma	0	1	N	F	Ex-smoker	2B	dead	1.59	2
GSM1213825	64.13	7.381	adenocarcinoma	0	0	N	F	Ex-smoker	1A	alive	7.38	1
GSM1213826	71.7	0.569	adenocarcinoma	0	0	N	M	Ex-smoker	1B	dead	0.57	2
GSM1213827	61.13	4.17	adenocarcinoma	0	0	N	M	Current	1A	alive	4.17	1
GSM1213831	76.71	5.125	adenocarcinoma	0	1	N	M	Unable to determine	2B	alive	5.13	2
GSM1213833	68.95	0.126	adenocarcinoma	0	0	Y	F	Ex-smoker	1B	dead	0.56	2
GSM1213834	68.32	2.708	adenocarcinoma	0	0	N	F	Unable to determine	1B	alive	2.71	2
GSM1213836	55.53	1.262	adenocarcinoma	0	1	N	F	Unable to determine	2A	alive	1.26	1
GSM1213837	74.09	7.608	adenocarcinoma	0	0	N	F	Current	1B	dead	7.61	2
GSM1213840	65.69	0.016	adenocarcinoma	0	0	U	F	Unable to determine	1A	dead	1.23	1
GSM1213844	70.62	4.539	adenocarcinoma	0	0	N	M	Unable to determine	1A	alive	4.54	1
GSM1213845	71.84	1.035	adenocarcinoma	0	1	Y	F	Ex-smoker	2B	dead	1.2	2
GSM1213846	75.58	0.315	adenocarcinoma	0	0	N	M	Current	1B	dead	0.31	2
GSM1213847	76.07	8.263	adenocarcinoma	0	0	N	M	Never	1A	alive	8.26	1
GSM1213848	76.25	0.099	adenocarcinoma	0	1	N	F	Ex-smoker	2B	dead	0.1	2
GSM1213849	60.08	4.162	adenocarcinoma	0	0	N	F	Current	1A	alive	4.16	1
GSM1213669	63.57	4.115	adenosquamous carcinoma	0	0	N	M	Current	1A	dead	4.11	1
GSM1213745	63.21	4.758	adenosquamous carcinoma	0	1	Y	M	Current	2B	dead	4.76	2
GSM1213713	70.52	4.945	large cell carcinoma	0	0	N	M	Current	1B	alive	4.94	2
GSM1213725	71.92	6.434	large cell carcinoma	0	0	N	F	Current	1B	alive	6.43	2
GSM1213755	71.5	5.322	large cell carcinoma	0	0	N	M	Ex-smoker	1A	alive	5.32	1
GSM1213799	54.73	0.194	large cell carcinoma	0	0	N	F	Current	1A	dead	0.19	1
GSM1213823	73.55	3.647	large cell carcinoma	0	0	Y	M	Ex-smoker	1A	dead	4.04	1
GSM1213832	68.7	1.667	large cell carcinoma	0	1	N	M	Ex-smoker	2B	dead	1.67	2
GSM1213842	67	0.745	large cell carcinoma	0	0	Y	M	Ex-smoker	1B	dead	1.05	2
GSM1213721	57.41	6.111	NSClarge cell carcinoma-mixed	0	0	N	M	Current	1B	alive	6.11	2
GSM1213776	70.73	1.213	NSCLC-favor adenocarcinoma	0	1	N	F	Unable to determine	2B	dead	1.21	2
GSM1213674	57.31	7.034	squamous cell carcinoma	0	0	N	M	Current	1B	alive	7.03	2
GSM1213675	63.63	6.85	squamous cell carcinoma	0	1	N	F	Ex-smoker	2B	alive	6.85	2
GSM1213684	73.26	3.466	squamous cell carcinoma	0	1	N	F	Ex-smoker	2B	alive	3.47	2
GSM1213701	73.66	5.194	squamous cell carcinoma	0	0	Y	M	Current	1A	dead	5.22	1
GSM1213705	59.11	0.287	squamous cell carcinoma	0	1	Y	M	Ex-smoker	2B	dead	0.48	2
GSM1213706	49.53	7.499	squamous cell carcinoma	0	1	N	M	Ex-smoker	2B	alive	7.5	2
GSM1213708	63.1	5.227	squamous cell carcinoma	0	1	Y	M	Ex-smoker	2A	alive	6.11	1
GSM1213709	77.27	4.679	squamous cell carcinoma	0	0	Y	F	Current	1B	alive	5.2	2
GSM1213711	70.85	4.624	squamous cell carcinoma	0	1	N	F	Current	2B	alive	4.62	2
GSM1213712	69.07	6.582	squamous cell carcinoma	0	0	N	F	Ex-smoker	1B	alive	6.58	2
GSM1213714	62.91	6.149	squamous cell carcinoma	0	1	N	F	Ex-smoker	2B	alive	6.15	2
GSM1213718	81.17	4.947	squamous cell carcinoma	0	0	N	F	Ex-smoker	1B	alive	4.95	2
GSM1213719	72.55	0.808	squamous cell carcinoma	0	0	Y	M	Ex-smoker	1B	dead	0.93	2
GSM1213729	69.7	1.933	squamous cell carcinoma	0	0	Y	M	Ex-smoker	1B	dead	2.42	2
GSM1213731	69.17	5.81	squamous cell carcinoma	0	1	N	M	Ex-smoker	2B	alive	5.81	2
GSM1213732	74.13	7.556	squamous cell carcinoma	0	0	N	M	Current	1A	alive	7.56	1
GSM1213744	71.47	5.043	squamous cell carcinoma	0	0	N	M	Ex-smoker	1A	alive	5.04	1
GSM1213748	60.7	5.079	squamous cell carcinoma	0	0	N	F	Current	1A	alive	5.08	1
GSM1213765	73.23	2.7	squamous cell carcinoma	0	0	N	M	Unable to determine	1B	dead	2.7	2
GSM1213766	87.11	3.48	squamous cell carcinoma	0	0	N	M	Current	1B	dead	3.48	2
GSM1213767	73.25	3.641	squamous cell carcinoma	0	0	N	M	Unable to determine	1B	dead	3.64	2
GSM1213771	83.87	7.384	squamous cell carcinoma	0	1	N	F	Ex-smoker	2B	alive	7.38	2
GSM1213772	87.93	7.436	squamous cell carcinoma	0	0	N	M	Ex-smoker	1B	alive	7.44	2
GSM1213778	67.64	5.667	squamous cell carcinoma	0	0	N	F	Current	1A	alive	5.67	1
GSM1213786	73.79	5.958	squamous cell carcinoma	0	0	N	F	Ex-smoker	1B	alive	5.96	2
GSM1213789	80.34	0.709	squamous cell carcinoma	0	0	Y	M	Ex-smoker	1B	dead	1.83	2
GSM1213790	67.29	5.183	squamous cell carcinoma	0	0	N	F	Current	1B	alive	5.18	2
GSM1213791	69.07	0.077	squamous cell carcinoma	0	0	U	F	Current	1A	dead	5.18	1
GSM1213796	61.86	5.604	squamous cell carcinoma	0	1	N	M	Ex-smoker	2B	dead	5.6	2
GSM1213802	63.8	4.726	squamous cell carcinoma	0	1	N	F	Current	2B	alive	4.73	2
GSM1213813	71.35	0.947	squamous cell carcinoma	0	0	N	M	Unable to determine	1B	dead	0.95	2
GSM1213815	73.4	4.761	squamous cell carcinoma	0	1	N	F	Unable to determine	2B	alive	4.76	2
GSM1213817	69.62	3.461	squamous cell carcinoma	0	0	N	M	Ex-smoker	1B	dead	3.46	2
GSM1213821	64.6	11.392	squamous cell carcinoma	0	0	N	M	Ex-smoker	1B	alive	11.39	2
GSM1213822	55.68	12.036	squamous cell carcinoma	0	0	N	F	Unable to determine	1B	alive	12.04	2
GSM1213828	72.76	1.128	squamous cell carcinoma	0	0	Y	M	Unable to determine	1A	dead	2.49	1
GSM1213829	63	1.369	squamous cell carcinoma	0	1	N	F	Unable to determine	2A	alive	1.37	1
GSM1213830	54.83	8.339	squamous cell carcinoma	0	0	N	F	Unable to determine	1A	alive	8.34	1
GSM1213838	82.71	3.855	squamous cell carcinoma	0	1	N	M	Current	2B	alive	3.85	2
GSM1213839	52.4	0.093	squamous cell carcinoma	0	1	Y	M	Never	2B	dead	1.35	2
GSM1213841	73.45	2.927	squamous cell carcinoma	0	1	Y	M	Current	2B	dead	6.47	2
GSM1213843	61.07	7.737	squamous cell carcinoma	0	0	N	M	Current	1B	dead	7.74	2
GSM1213835	85.48	1.881	squamous cell carcinoma X2	0	0	Y	M	Current	1B	dead	1.97	2

## Sheet: GSE72094
The clincial information of GSE72094
Sample	survival_time	tp53_status:ch1	vital_status	status
GSM1854893	3	Mut	Dead	1
GSM1855182	4	WT	Alive	0
GSM1855136	4	WT	Dead	1
GSM1855179	5	WT	Alive	0
GSM1854898	16	WT	Alive	0
GSM1855125	17	WT	Dead	1
GSM1854984	20	WT	Alive	0
GSM1854820	22	WT	Alive	0
GSM1854966	23	WT	Dead	1
GSM1854812	24	WT	Alive	0
GSM1854902	27	WT	Alive	0
GSM1854819	28	WT	Alive	0
GSM1854963	35	WT	Dead	1
GSM1855168	40	WT	Dead	1
GSM1854809	43	WT	Alive	0
GSM1854837	46	WT	Dead	1
GSM1854921	50	Mut	Dead	1
GSM1855118	54	WT	Alive	0
GSM1855178	58	WT	Dead	1
GSM1854861	73	WT	Dead	1
GSM1855057	76	WT	Alive	0
GSM1854927	76	Mut	Dead	1
GSM1854938	79	WT	Alive	0
GSM1854951	80	Mut	Dead	1
GSM1855104	98	Mut	Dead	1
GSM1855150	98	Mut	Dead	1
GSM1854961	113	Mut	Dead	1
GSM1854983	116	WT	Dead	1
GSM1854924	124	WT	Alive	0
GSM1854899	131	WT	Dead	1
GSM1854915	140	WT	Alive	0
GSM1855146	142	Mut	Alive	0
GSM1855228	171	WT	Dead	1
GSM1855237	181	WT	Dead	1
GSM1854844	193	WT	Dead	1
GSM1855120	216	WT	Dead	1
GSM1855219	216	WT	Dead	1
GSM1855049	219	Mut	Dead	1
GSM1855184	223	WT	Dead	1
GSM1855192	239	Mut	Dead	1
GSM1854892	244	WT	Dead	1
GSM1854926	262	WT	Alive	0
GSM1855039	267	WT	Dead	1
GSM1854925	268	WT	Alive	0
GSM1854853	275	WT	Alive	0
GSM1854947	281	Mut	Dead	1
GSM1854957	283	WT	Dead	1
GSM1855199	293	WT	Dead	1
GSM1855121	294	WT	Dead	1
GSM1854817	297	WT	Alive	0
GSM1855069	305	Mut	Alive	0
GSM1855106	306	WT	Dead	1
GSM1854855	307	Mut	Dead	1
GSM1854948	310	WT	Dead	1
GSM1854895	313	WT	Dead	1
GSM1854831	314	WT	Dead	1
GSM1855160	325	WT	Alive	0
GSM1855153	325	Mut	Dead	1
GSM1854884	328	WT	Dead	1
GSM1855161	332	WT	Dead	1
GSM1855079	336	Mut	Dead	1
GSM1854897	347	Mut	Dead	1
GSM1855193	349	Mut	Alive	0
GSM1855063	349	WT	Dead	1
GSM1854969	356	WT	Alive	0
GSM1855019	358	WT	Dead	1
GSM1855041	373	WT	Alive	0
GSM1855175	380	WT	Dead	1
GSM1855134	382	WT	Dead	1
GSM1854889	383	Mut	Dead	1
GSM1854970	392	Mut	Alive	0
GSM1855203	395	Mut	Alive	0
GSM1854864	398	WT	Dead	1
GSM1854887	406	WT	Alive	0
GSM1854816	412	Mut	Alive	0
GSM1854886	415	WT	Dead	1
GSM1854868	430	Mut	Dead	1
GSM1854860	436	Mut	Dead	1
GSM1854891	442	Mut	Dead	1
GSM1854956	460	Mut	Dead	1
GSM1855088	468	WT	Alive	0
GSM1855117	470	WT	Alive	0
GSM1855001	487	WT	Dead	1
GSM1854840	488	WT	Dead	1
GSM1854971	489	WT	Alive	0
GSM1855218	489	WT	Dead	1
GSM1855231	489	WT	Dead	1
GSM1854995	496	WT	Dead	1
GSM1854836	508	WT	Dead	1
GSM1854935	512	WT	Dead	1
GSM1855190	520	Mut	Dead	1
GSM1854807	524	WT	Dead	1
GSM1854942	527	Mut	Alive	0
GSM1854885	528	WT	Dead	1
GSM1855181	534	Mut	Alive	0
GSM1855111	539	WT	Alive	0
GSM1855127	539	WT	Alive	0
GSM1855135	539	WT	Alive	0
GSM1855170	540	WT	Alive	0
GSM1855174	540	WT	Alive	0
GSM1855165	541	WT	Dead	1
GSM1854992	554	WT	Alive	0
GSM1855180	554	WT	Alive	0
GSM1855105	555	WT	Alive	0
GSM1854882	557	WT	Alive	0
GSM1855137	557	Mut	Alive	0
GSM1854903	558	WT	Dead	1
GSM1855198	564	Mut	Dead	1
GSM1855103	568	Mut	Alive	0
GSM1855177	570	Mut	Alive	0
GSM1854986	577	WT	Alive	0
GSM1855126	577	WT	Alive	0
GSM1855095	578	Mut	Alive	0
GSM1854827	579	Mut	Alive	0
GSM1854818	582	WT	Alive	0
GSM1855059	588	Mut	Alive	0
GSM1855143	591	WT	Alive	0
GSM1854981	591	WT	Dead	1
GSM1855082	595	WT	Alive	0
GSM1855071	597	WT	Alive	0
GSM1854997	600	WT	Dead	1
GSM1855062	600	Mut	Dead	1
GSM1855094	607	Mut	Alive	0
GSM1855102	607	WT	Alive	0
GSM1855224	618	Mut	Dead	1
GSM1855138	619	WT	Alive	0
GSM1855051	622	WT	Alive	0
GSM1855202	627	WT	Dead	1
GSM1855129	628	WT	Alive	0
GSM1854964	642	WT	Alive	0
GSM1854996	651	Mut	Dead	1
GSM1855048	652	WT	Dead	1
GSM1855080	671	WT	Alive	0
GSM1855116	672	Mut	Alive	0
GSM1854913	676	WT	Alive	0
GSM1855173	676	WT	Dead	1
GSM1855072	679	Mut	Alive	0
GSM1855166	679	WT	Alive	0
GSM1855110	680	WT	Alive	0
GSM1854965	680	WT	Dead	1
GSM1855010	681	WT	Alive	0
GSM1855206	681	WT	Dead	1
GSM1854929	683	WT	Alive	0
GSM1854985	687	WT	Alive	0
GSM1854941	689	WT	Alive	0
GSM1854977	692	Mut	Alive	0
GSM1855109	693	Mut	Dead	1
GSM1855131	696	WT	Dead	1
GSM1855050	698	WT	Alive	0
GSM1855158	698	WT	Alive	0
GSM1855133	701	WT	Alive	0
GSM1855221	701	WT	Alive	0
GSM1854847	708	WT	Alive	0
GSM1855114	708	WT	Alive	0
GSM1855235	713	Mut	Dead	1
GSM1855065	724	Mut	Alive	0
GSM1854841	730	WT	Alive	0
GSM1855092	732	WT	Alive	0
GSM1854881	732	WT	Dead	1
GSM1855074	733	WT	Alive	0
GSM1855162	734	WT	Alive	0
GSM1855169	740	WT	Alive	0
GSM1854980	749	WT	Alive	0
GSM1855113	750	WT	Alive	0
GSM1854979	751	WT	Alive	0
GSM1855009	756	WT	Alive	0
GSM1855122	757	WT	Alive	0
GSM1854955	758	WT	Alive	0
GSM1855098	759	WT	Alive	0
GSM1855061	759	WT	Dead	1
GSM1855123	760	WT	Alive	0
GSM1855232	762	WT	Dead	1
GSM1855093	766	WT	Alive	0
GSM1854869	771	WT	Alive	0
GSM1854877	776	WT	Alive	0
GSM1855081	777	Mut	Alive	0
GSM1855119	780	WT	Alive	0
GSM1855029	780	Mut	Dead	1
GSM1854988	785	WT	Alive	0
GSM1855172	797	WT	Alive	0
GSM1855151	798	WT	Alive	0
GSM1854823	799	Mut	Alive	0
GSM1855152	799	WT	Alive	0
GSM1854932	802	Mut	Alive	0
GSM1855157	806	WT	Alive	0
GSM1855000	807	Mut	Alive	0
GSM1855040	807	Mut	Alive	0
GSM1855147	807	WT	Alive	0
GSM1854962	808	WT	Alive	0
GSM1855034	809	WT	Alive	0
GSM1855145	809	WT	Dead	1
GSM1854859	814	WT	Dead	1
GSM1855096	816	WT	Alive	0
GSM1854933	818	WT	Alive	0
GSM1855032	818	WT	Alive	0
GSM1854815	820	Mut	Alive	0
GSM1855112	820	WT	Alive	0
GSM1855141	821	Mut	Alive	0
GSM1855008	823	WT	Alive	0
GSM1854813	825	WT	Alive	0
GSM1854990	830	WT	Alive	0
GSM1855140	830	WT	Alive	0
GSM1855164	830	Mut	Alive	0
GSM1855022	831	WT	Alive	0
GSM1855142	831	WT	Alive	0
GSM1855083	832	WT	Alive	0
GSM1855149	832	WT	Alive	0
GSM1854805	833	Mut	Alive	0
GSM1854846	833	WT	Alive	0
GSM1855089	834	WT	Alive	0
GSM1855027	837	WT	Dead	1
GSM1854888	840	WT	Alive	0
GSM1854974	840	WT	Alive	0
GSM1854872	844	WT	Alive	0
GSM1855189	844	WT	Dead	1
GSM1855003	848	WT	Alive	0
GSM1854934	849	WT	Alive	0
GSM1855144	850	WT	Alive	0
GSM1854880	852	WT	Alive	0
GSM1854998	852	WT	Dead	1
GSM1855097	853	Mut	Alive	0
GSM1854814	854	Mut	Alive	0
GSM1855077	855	WT	Alive	0
GSM1855132	858	WT	Alive	0
GSM1855045	860	WT	Alive	0
GSM1855159	861	WT	Alive	0
GSM1855163	867	Mut	Alive	0
GSM1855015	868	WT	Alive	0
GSM1855100	868	WT	Alive	0
GSM1855038	871	WT	Alive	0
GSM1854874	871	WT	Dead	1
GSM1854950	874	WT	Alive	0
GSM1855018	878	WT	Alive	0
GSM1855078	882	Mut	Alive	0
GSM1855086	882	Mut	Alive	0
GSM1854909	889	WT	Alive	0
GSM1855021	890	WT	Alive	0
GSM1854806	891	WT	Alive	0
GSM1854801	895	WT	Alive	0
GSM1854999	897	WT	Alive	0
GSM1855075	897	WT	Alive	0
GSM1855054	900	WT	Alive	0
GSM1854994	905	WT	Alive	0
GSM1854856	905	WT	Dead	1
GSM1855107	906	WT	Alive	0
GSM1855128	906	WT	Alive	0
GSM1854876	907	WT	Alive	0
GSM1854900	907	WT	Alive	0
GSM1854975	911	WT	Alive	0
GSM1855028	911	WT	Alive	0
GSM1855187	912	WT	Dead	1
GSM1854973	913	WT	Alive	0
GSM1854839	917	WT	Alive	0
GSM1855076	917	WT	Alive	0
GSM1855099	917	WT	Dead	1
GSM1855108	918	WT	Alive	0
GSM1854972	919	WT	Alive	0
GSM1855084	919	WT	Alive	0
GSM1855101	920	Mut	Dead	1
GSM1854958	921	WT	Alive	0
GSM1854802	922	Mut	Dead	1
GSM1854967	924	Mut	Alive	0
GSM1854810	925	WT	Alive	0
GSM1854930	926	WT	Alive	0
GSM1855036	932	WT	Dead	1
GSM1855091	936	WT	Dead	1
GSM1854987	937	Mut	Alive	0
GSM1855042	937	WT	Alive	0
GSM1855087	938	WT	Alive	0
GSM1855046	939	WT	Alive	0
GSM1854940	947	WT	Alive	0
GSM1854960	949	Mut	Alive	0
GSM1854920	950	WT	Alive	0
GSM1855052	951	WT	Dead	1
GSM1854931	956	WT	Alive	0
GSM1854803	959	WT	Alive	0
GSM1854936	962	WT	Alive	0
GSM1854989	962	WT	Alive	0
GSM1855209	968	WT	Dead	1
GSM1854804	969	WT	Alive	0
GSM1855085	971	WT	Alive	0
GSM1854937	972	WT	Alive	0
GSM1854879	974	WT	Alive	0
GSM1855005	977	Mut	Alive	0
GSM1855156	978	Mut	Alive	0
GSM1855064	980	Mut	Alive	0
GSM1854919	982	WT	Alive	0
GSM1855044	987	WT	Alive	0
GSM1855067	987	WT	Alive	0
GSM1855006	988	WT	Alive	0
GSM1855016	994	Mut	Alive	0
GSM1855070	994	Mut	Alive	0
GSM1854954	996	WT	Alive	0
GSM1855066	997	Mut	Alive	0
GSM1854911	999	Mut	Dead	1
GSM1855024	1006	WT	Alive	0
GSM1855204	1007	WT	Dead	1
GSM1855033	1011	Mut	Alive	0
GSM1855011	1012	WT	Alive	0
GSM1855053	1015	WT	Alive	0
GSM1855047	1019	WT	Alive	0
GSM1854834	1024	WT	Alive	0
GSM1854800	1025	Mut	Alive	0
GSM1855195	1025	WT	Dead	1
GSM1855004	1029	WT	Alive	0
GSM1855043	1029	WT	Alive	0
GSM1855068	1031	WT	Dead	1
GSM1855031	1033	WT	Alive	0
GSM1855060	1033	Mut	Alive	0
GSM1854808	1035	WT	Alive	0
GSM1855225	1037	Mut	Dead	1
GSM1855026	1038	WT	Alive	0
GSM1855073	1042	WT	Alive	0
GSM1854896	1045	Mut	Dead	1
GSM1854811	1053	WT	Alive	0
GSM1855200	1053	WT	Dead	1
GSM1854799	1057	WT	Alive	0
GSM1855037	1057	Mut	Alive	0
GSM1854904	1061	WT	Alive	0
GSM1855056	1061	WT	Alive	0
GSM1854875	1063	WT	Alive	0
GSM1854907	1070	WT	Alive	0
GSM1855035	1074	WT	Alive	0
GSM1854883	1074	WT	Dead	1
GSM1855055	1076	WT	Alive	0
GSM1855012	1079	WT	Alive	0
GSM1854842	1079	WT	Dead	1
GSM1855185	1085	Mut	Alive	0
GSM1854873	1086	WT	Alive	0
GSM1855124	1089	WT	Alive	0
GSM1854952	1106	WT	Alive	0
GSM1854870	1109	Mut	Alive	0
GSM1854832	1110	WT	Alive	0
GSM1854890	1112	WT	Alive	0
GSM1855014	1119	WT	Dead	1
GSM1854871	1120	WT	Alive	0
GSM1854843	1127	WT	Alive	0
GSM1855007	1130	WT	Alive	0
GSM1854835	1134	WT	Alive	0
GSM1855223	1135	WT	Dead	1
GSM1854908	1141	WT	Alive	0
GSM1854906	1146	WT	Alive	0
GSM1854910	1147	WT	Alive	0
GSM1854922	1150	WT	Alive	0
GSM1854829	1151	Mut	Alive	0
GSM1854916	1153	WT	Alive	0
GSM1855171	1155	Mut	Alive	0
GSM1854918	1156	WT	Alive	0
GSM1854944	1166	WT	Alive	0
GSM1855023	1174	Mut	Alive	0
GSM1854828	1186	Mut	Alive	0
GSM1855020	1189	Mut	Alive	0
GSM1854838	1231	WT	Dead	1
GSM1854866	1238	WT	Alive	0
GSM1854917	1239	WT	Alive	0
GSM1854928	1239	WT	Alive	0
GSM1854848	1240	WT	Alive	0
GSM1854798	1249	WT	Alive	0
GSM1854821	1260	Mut	Alive	0
GSM1855207	1293	Mut	Alive	0
GSM1855208	1293	WT	Dead	1
GSM1854830	1323	WT	Alive	0
GSM1854923	1326	WT	Alive	0
GSM1854825	1329	Mut	Alive	0
GSM1855176	1350	WT	Alive	0
GSM1855188	1357	WT	Dead	1
GSM1855222	1363	WT	Alive	0
GSM1854857	1388	Mut	Alive	0
GSM1854822	1402	WT	Alive	0
GSM1854849	1465	WT	Alive	0
GSM1854867	1481	WT	Alive	0
GSM1854826	1488	WT	Alive	0
GSM1854863	1488	Mut	Alive	0
GSM1854833	1494	WT	Alive	0
GSM1854854	1507	WT	Alive	0
GSM1855220	1510	Mut	Alive	0
GSM1855215	1551	WT	Alive	0
GSM1855217	1554	WT	Alive	0
GSM1855212	1559	WT	Alive	0
GSM1855196	1560	WT	Dead	1
GSM1854852	1569	WT	Alive	0
GSM1854862	1596	Mut	Alive	0
GSM1855226	1599	WT	Alive	0
GSM1855211	1616	WT	Alive	0
GSM1854865	1623	WT	Alive	0
GSM1855238	1629	WT	Dead	1
GSM1855230	1652	WT	Alive	0
GSM1855236	1652	Mut	Alive	0
GSM1854850	1685	WT	Alive	0
GSM1855183	1692	WT	Alive	0
GSM1855234	1693	Mut	Alive	0
GSM1855213	1703	WT	Alive	0
GSM1854953	1779	WT	Alive	0
GSM1855214	1834	WT	Alive	0
GSM1855210	1843	Mut	Alive	0
GSM1854851	1949	Mut	Alive	0
GSM1854945	1984	Mut	Alive	0
GSM1855229	2077	WT	Alive	0
