# Supplementary material for: Comprehensive analysis reveals the prognostic and immunogenic characteristics of DNA methylation regulators in lung adenocarcinoma
Source: Respir Res. 2024 Feb 5;25:74. doi: 10.1186/s12931-024-02695-4 (PMC10845581; doi:10.1186/s12931-024-02695-4)
Supplement: Supplementary file 2 — Supplementary Table 2. Univariate Cox Analysis Results of 20 DNA Methylation Regulators in TCGA. [file 12931_2024_2695_MOESM2_ESM.xlsx]

## Sheet: 01_uni_
Supplementary Table 2 Univariate Cox Analysis Results of 20 DNA Methylation Regulators in TCGA
Regulators	Beta	HR	HR.confint.lower	HR.confint.upper	Wald.test	P-value
DNMT1	0.0056	1.0056	0.9803	1.032	0.18	0.6689
DNMT3A	0.0104	1.0105	0.9627	1.061	0.18	0.6731
DNMT3B	0.0106	1.0107	0.9784	1.044	0.41	0.5205
TET1	0.1018	1.1071	0.9116	1.345	1.05	0.3047
TET2	-0.2009	0.818	0.6771	0.9882	4.34	0.0373
TET3	0.0116	1.0117	0.933	1.097	0.08	0.7786
MBD1	0.0174	1.0175	0.9653	1.073	0.42	0.5174
MBD2	0.0309	1.0314	0.9902	1.074	2.21	0.137
MBD3	0.0328	1.0333	0.9885	1.08	2.1	0.147
MBD4	-0.0181	0.982	0.9527	1.012	1.37	0.2415
ZBTB33	-0.0283	0.9721	0.9227	1.024	1.13	0.2877
ZBTB38	0.0203	1.0205	0.9839	1.058	1.18	0.2763
ZBTB4	-0.0244	0.9759	0.957	0.9952	5.93	0.0148
UHRF1	0.0589	1.0607	1.019	1.104	8.18	0.0042
UHRF2	0.0235	1.0237	0.9654	1.086	0.61	0.4331
MECP2	-0.166	0.847	0.7455	0.9624	6.49	0.0108
UNG	0.0198	1.02	1.005	1.035	6.91	0.0086
TDG	0.0466	1.0477	1.004	1.093	4.63	0.0313
NTHL1	-0.0109	0.9892	0.9644	1.015	0.7	0.4014
SMUG1	0.0458	1.0469	1.007	1.089	5.29	0.0215
