# Supplementary material for: Comprehensive analysis reveals the prognostic and immunogenic characteristics of DNA methylation regulators in lung adenocarcinoma
Source: Respir Res. 2024 Feb 5;25:74. doi: 10.1186/s12931-024-02695-4 (PMC10845581; doi:10.1186/s12931-024-02695-4)
Supplement: Supplementary file 3 — Supplementary Table 3. Univariate Cox Analysis Results of 20 DNA Methylation Regulators in GEO. [file 12931_2024_2695_MOESM3_ESM.xlsx]

## Sheet: 01_uni_GEO
Supplementary Table 3 Univariate Cox Analysis Results of 20 DNA Methylation Regulators in GEO
Regulators	Beta	HR	HR.confint.lower	HR.confint.upper	Wald.test	P-value
DNMT1	0.0738	1.0766	0.8348	1.388	0.32	0.5695
DNMT3A	0.2807	1.3241	0.9459	1.853	2.68	0.1019
DNMT3B	0.1237	1.1317	0.9548	1.341	2.04	0.1536
TET1	0.0693	1.0718	0.8923	1.287	0.55	0.4584
TET2	-0.3527	0.7028	0.4726	1.045	3.04	0.0814
TET3	-0.1264	0.8812	0.5765	1.347	0.34	0.5592
MBD1	0.2667	1.3056	0.7943	2.146	1.11	0.2929
MBD2	0.176	1.1924	0.7027	2.023	0.43	0.5143
MBD3	0.1248	1.133	0.7118	1.803	0.28	0.5986
MBD4	0.4563	1.5782	1.155	2.156	8.21	0.0042
ZBTB33	-0.0992	0.9055	0.5865	1.398	0.2	0.6543
ZBTB38	0.2569	1.2929	0.9359	1.786	2.43	0.1192
ZBTB4	-0.3196	0.7264	0.5421	0.9735	4.58	0.0324
UHRF1	0.1918	1.2115	1.095	1.341	13.75	0.0002
UHRF2	-0.0338	0.9667	0.7342	1.273	0.06	0.8096
MECP2	-0.7714	0.4623	0.2959	0.7225	11.47	0.0007
UNG	0.1234	1.1314	0.9081	1.41	1.21	0.2711
TDG	0.1109	1.1173	0.8967	1.392	0.98	0.3231
NTHL1	-0.2182	0.8039	0.6508	0.9932	4.09	0.043
SMUG1	0.3233	1.3816	0.9484	2.013	2.84	0.0922
