# Supplementary material for: Comprehensive analysis reveals the prognostic and immunogenic characteristics of DNA methylation regulators in lung adenocarcinoma
Source: Respir Res. 2024 Feb 5;25:74. doi: 10.1186/s12931-024-02695-4 (PMC10845581; doi:10.1186/s12931-024-02695-4)
Supplement: Supplementary file 4 — Supplementary Table 4. Patient characteristics of our in-house data. [file 12931_2024_2695_MOESM4_ESM.xlsx]

## Sheet: Supplementary Table 4
Supplementary Table 4. Patient characteristics of our in-house data
Characteristics
No. of patients	94
Age, years n (%)
< 65	59 (62.8)
>=65	33 (35.1)
Sex, n (%)
Male	52 (55.3)
Female	40 (42.6)
Smoking, n (%)
Yes	76 (80.9)
No	16 (17.0)
Pathology stage, n (%)
I	62 (66.0)
II	9 (9.6)
III	18 (19.1)
IV	2(2.1)
